# Supplementary material for: The impact of human dispersals and local interactions on the genetic diversity of coastal Papua New Guinea over the past 2,500 years
Source: Nat Ecol Evol. 2025 Jun 4;9(6):908–23. doi: 10.1038/s41559-025-02710-x (PMC12148941; doi:10.1038/s41559-025-02710-x)
Supplement: Supplementary file 4 — Supplementary Tables 1–14 containing the full test results and raw data described in the paper. [file 41559_2025_2710_MOESM4_ESM.xlsx]

## Sheet: Table1_Summary
Supplementary Table 1: Summary of the individuals analysed in this study. Details on site, location, Archaeological and lab IDs, C14-dating, Sr-values published in Shaw et al 2015, Libraries, genetic sex, contamination estimates, uniparental haplogroups and coverage on the 1240K SNP panel. Site locations are approximations, not the exact location of the site
Site	Latitude	Longitude	Archaeological ID	Lab ID	Date (95% cal BP)	midpoint	C14-ID	#of libraries	Library type	genetic sex	cont ANGSD	mt cont (*Based on TF pulldown)	mt Haplogroup mt/TF	Y-haplogroup	coverage1240
Reber-Rakival	-4.09	152.07	SAD B1	WAT001	670-550	610	MAMS-40612/Wk15567	1	ds	XX	n/a	0.02 (0.01 - 0.03)	M29a	-	650194
	-4.09	152.07	SAC B10	WAT002	2050-1610	1830	WK-28509	2	ds/ss	XX	n/a	0.9 (0.6 - 0.12)	B4a1a1	-	239793
	-4.09	152.07	SAC B12	WAT003	630-510	570	MAMS-40614	1	ds	XX	n/a	0.01 (0 - 0.02)	M29a	-	638382
	-4.09	152.07	SAC B14	WAT005	3830 - 3370*	3600	MAMS-40615*	2	ds/ss	XY	n/a	0.01 (0 - 0.02)	P1	C1b2	34473
	-4.09	152.07	SAC B15	WAT006	2690-2110	2400	WK-28510	2	ss	XY	n/a	n/a	n/a	M1	10810
Nebira	-9.24	147.03	ACJ-1	NBR001	530 - 320	425	WKS-22751	2	ds/ss	XX	n/a	n/a	B4a1a1a	-	171477	Average	432058
	-9.24	147.03	ACJ-2	NBR002	rel of NBR023	-	-	1	ds	XY	-0.001882 +/- 2.01E-03	n/a	B4a1a1a	C1b2	307064	Min.	11350
	-9.24	147.03	ACJ-3	NBR003	500-310	405	MAMS - 45451	1	ds	XX	n/a	0.02 (0.01 - 0.03)	B4a1a*1	-	616322	Max	616322
	-9.24	147.03	ACJ-5	NBR004	510 - 320	415	MAMS - 49674	1	ds	XY	0.007446 +/- 4.42E-03	n/a	Q1	M1	666268
	-9.24	147.03	ACJ-6	NBR005	480 - 310	445	MAMS - 49664	2	ds/ss	XY	n/a	n/a	B4a1a*1	O2a2b2	341762
	-9.24	147.03	ACJ-9	NBR006	n/a	-	-	1	ds	XX	n/a	n/a	F1a3a	-	557355
	-9.24	147.03	ACJ-10	NBR007	420 - 0	210	MAMS - 45452	1	ds	XY	0.010904 +/- 9.43E-03	n/a	B4a1a*1	C1b2	403661
	-9.24	147.03	ACJ-11	NBR008	n/a	-	-	1	ds	XY	n/a	n/a	B4a1a*1	-	11350
	-9.24	147.03	ACJ-12	NBR009	500 - 320	410	MAMS - 49675	1	ds	XY	-0.002522 +/- 2.34E-03	n/a	B4a1a*1	C	365649
	-9.24	147.03	ACJ-17	NBR010	440 - 150*	295	MAMS - 45453	1	ds	XY	0.020421 +/- 8.31E-03	0.01 (0 - 0.02)	B4a1a*1	M1a1a3b	552845
	-9.24	147.03	ACJ-19	NBR011	n/a	-	-	1	ds	XY	-0.001849 +/- 8.12E-04	n/a	B4a1a*1	C1	517271
	-9.24	147.03	ACJ-20	NBR012	n/a	-	MAMS - 45454	1	ds	XY	0.00736 +/- 7.08E-03	0.03 (0 - 0.06)	B4a1a1a	C1b2	474890
	-9.24	147.03	ACJ-22	NBR013	480-310 / 510-310	445 / 420	MAMS - 49665 / WKS-22752	1	ds	XX	n/a	0.01 (0 - 0.02)	Q1	-	533927
	-9.24	147.03	ACJ-24	NBR014	540 - 500	520	MAMS - 49666	2	ds/ss	XY		n/a	B4a1a1	C1b2	369415
	-9.24	147.03	ACJ-25	NBR015	530-470	500	MAMS - 45455	1	ds	XY	0.005128 +/- 4.70E-03	n/a	B4a1a*1	C1b2a1c	543129
	-9.24	147.03	ACJ-27	NBR016	n/a	-	-	1	ds	XX	n/a	n/a	B4a1a*1	-	621244
	-9.24	147.03	ACJ-30	NBR017	500-320	410	MAMS - 49676	1	ds	XY	-0.002741 +/- 1.48E-03	n/a	P1	C1b2a1c	337929
	-9.24	147.03	ACJ-31	NBR018	460-310	385	MAMS - 49677	1	ds	XX	n/a	0.02 (0.01 - 0.03)	B4a1a*1	-	619110
	-9.24	147.03	ACJ-32	NBR019	460-310	385	MAMS - 49678	1	ds	XY	0.008689 +/- 4.40E-03	0.02 ( 0 - 0.04)	B4a1a*1	C1b2	682573
	-9.24	147.03	ACJ-34	NBR020	510-320	415	MAMS - 45456	1	ds	XY	0.006688 +/- 1.06E-02	n/a	B4a1a*1	O2a2b2a2b	355084
	-9.24	147.03	ACJ-35	NBR021	430-150	290	MAMS - 49672	1	ds	XX	n/a	0.01 (0 - 0.02)	B4a1a*1	-	500416
	-9.24	147.03	ACJ-37	NBR022	n/a	-	-	2	ds/ss	XY	n/a	n/a	n/a	n/a	34955
	-9.24	147.03	ACJ-38	NBR023	n/a	-	-	1	ds	XX	n/a	0.02 ( 0.01 - 0.03)	B4a1a*1	-	476202
	-9.24	147.03	ACJ-39	NBR024	rel of NBR023 NBR012 NBR002	-	-	2	ds/ss	XY	n/a	n/a	B4a1a*1	n/a	305076
	-9.24	147.03	ACJ-42	NBR025	n/a	-	MAMS - 45457	1	ds	XY	0.007526 +/- 4.62E-03	0.01 (0 - 0.02)	B4a1a*1	M1a1a3b	634416
	-9.24	147.03	ACJ-43	NBR026	n/a	-	-	2	ds/ss	XX	n/a	n/a	B4a1a*1	-	234122
Eriama	-9.21	147.13	ACV-2	ERI002	430-150	290	MAMS - 45448	1	ds	XX	n/a	0.01 (0 - 0.02)*	B4a1a*1	-	637175	Average	643896
	-9.21	147.13	ACV-3	ERI003	470-310	390	MAMS - 49679	1	ds	XX	n/a	0.01 (0 - 0.03)*	B4a1a*1	-	428181	Min.	428181
	-9.21	147.13	ACV-4	ERI004	280-0	140	MAMS - 49668	2	ds/ss	XX	n/a	n/a	n/a	-	712904	Max	789118
	-9.21	147.13	ACV-5	ERI005	280-0	140	MAMS - 49669	1	ds	XY	0.003097 +/- 3.97E-03	0.02 (0.01 - 0.03)*	B4a1a*1	C1b2	568819
	-9.21	147.13	ACV-6	ERI006	470-310	390	MAMS - 45449	1	ds	XY	0.001117 +/- 2.45E-03	0.01 (0 - 0.02)*	B4a1a*1	S1a1b1d2b~	673199
	-9.21	147.13	ACV-7	ERI007	300-0	150	MAMS - 49670	1	ds	XX	n/a	0.01 (0 - 0.02)*	n/a	-	673781
	-9.21	147.13	ACV-9	ERI008	310-0	155	MAMS - 310-0	1	ds	XX	n/a	0.01 (0 - 0.02)*	B4a1a*1	-	667993
	-9.21	147.13	ACV-10	ERI009	470-310	390	MAMS - 45450	1	ds	XY	0.003876 +/- 2.58E-03	0.02 (0.01 - 0.03)*	B4a1a1a	C1b2	789118
Tilu	-5.13	145.81	T- 1702	TIL001	690-500	595	MAMS - 47130	1	ds	XY	n/a	0.02 (0.01 - 0.03)	B4a1a1	S1d	24180
	-5.13	145.81	T-1703	TIL002	n/a	-	-	1	ds	-	-	-	-	-	-
	-5.13	145.81	T-1701	TIL003	n/a	-	-	1	ds	-	-	-	-	-	-
	-5.13	145.81	T- 1700	TIL004	n/a	-	-	1	ds	XY	n/a	0.02 ( 0.01 - 0.03)	B4a1a1	n/a	7413
Nunguri**	-5.25	145.78	N-5600	NUN001	n/a	-	-	1	ds	-	n/a	n/a	n/a	n/a	-
	-5.25	145.78	N5601	NUN002	n/a	-	-	1	ds	-	n/a	n/a	n/a	n/a	-
* date removed due to poor quality, see table S2
** Individuals from this site did not show enough DNA preservation to be analysed, but are recorded here for completeness

## Sheet: Table2_C14_Stable_Isotopes
Supplementary Table 2: Newly produced radiocarbon Dates (produced in the Kurt-Engelhorn Zentrum für Archäometrie, Mannheim) and Isotopic values for the individuals included in this study. Detailed are the site, Lab IDs from MPI-EVA, Dating Labs, Archaeological ID, Element sampled, unclaibraed C14 age (CRA (BP)) and standard error (p/m), 68% probability and 95% probability, range from – to for 95%…
Site*	MPI-EVA ID	Burial	AMS ID*	Element	CRA (BP)	p/m	68% prob (cal BP) from	68% prob (cal BP) to	95% (cal BP) from	95% (cal BP) to	average date calBP	Stable isotope lab ID*	%N	%C	C:N	δ¹⁵N (‰)	δ¹³C (‰)
Eriama	ERI002	ACV-2	MAMS-45448	Petrous	265.321	24.068	430	280	430	150	290	MA-201336	15.607	43.6766	3.26588	9.01058	-15.4409
Eriama	ERI003	ACV 3	MAMS-49679	Petrous	332.971	18.4755	450	310	470	310	390	MA-210118	15.9181	44.1875	3.23954	9.34477	-15.1284
Eriama	ERI004	ACV 4	MAMS-49668	Petrous	138.265	18.3148	270	20	280	0	140	MA-210107	14.8093	41.2463	3.25018	8.85627	-16.9263
Eriama	ERI005	ACV 5	MAMS-49669	Petrous	144.5	18.4774	270	10	280	0	140	MA-210108	15.7091	43.2375	3.21203	8.95729	-16.7728
Eriama	ERI006	ACV-6	MAMS-45449	Petrous	332.371	22.6522	450	310	470	310	390	MA-201337	15.9675	43.9082	3.20908	10.2473	-14.7031
Eriama	ERI007	ACV 7	MAMS-49670	Petrous	206.52	17.5916	300	0	300	0	150	MA-210109	15.9304	44.0487	3.21998	8.44287	-17.0169
Eriama	ERI008	ACV 9	MAMS-49680	Petrous	226.368	19.6736	300	150	310	0	155	MA-210119	15.1662	41.8834	3.22282	8.24124	-17.6946
Eriama	ERI009	ACV-10	MAMS-45450	Petrous	337.745	22.4363	460	310	470	310	390	MA-201338	15.8707	44.114	3.24376	8.48599	-16.1968
Nebira		ACJ-1	WKS-22751	Long bone frag	413	36	520	340	530	320	425	WKS-22751	13.8	41.3	3.49	9.8	-17.46
Nebira	NBR003	ACJ-3	MAMS-45451	Petrous	366.675	22.7996	490	330	500	310	405	MA-201339	15.2204	42.9492	3.29301	10.3444	-14.0273
Nebira	NBR004	ACJ-5	MAMS-49674	Petrous	388.055	20.217	500	340	510	320	415	No data
Nebira	NBR005	ACJ-6	MAMS-49664	Petrous	350.982	17.543	470	320	480	310	395	OTG-NB6	12.3	38.4	3.6	9.1	-14.3
Nebira	NBR007	ACJ-10	MAMS-45452	Petrous	232.269	26.9099	310	150	420	0	210	MA-201340	10.9917	31.029	3.29432	11.5652	-17.0341
Nebira	NBR009	ACJ-12	MAMS-49675	Petrous	373.797	17.58	490	330	500	320	410	MA-210114	15.6757	43.8786	3.26661	11.5314	-17.2679
Nebira	NBR010	ACJ-17	MAMS-45453	Petrous	272.06	25.1512	430	290	440	150	295	OTG-NB17	14.2	40.9	3.4	8.5	-12.8
Nebira	NBR013	ACJ-22*	MAMS-49665	Petrous	337.52	19.507						No data
Nebira	NBR013	ACJ-22*	WKS-22752	Long bone frag	368	36	460	320	480	310	395	WKS-22752	14.8	43.4	3.42	9.21	-15.13
Nebira	NBR014	ACJ-24	MAMS-49666	Petrous	485.221	19.3546	530	510	540	500	520	OTG-NB24	8.6	23.6	3.2	8.9	-13
Nebira	NBR015	ACJ-25	MAMS-45455	Petrous	434.686	22.6187	520	490	530	470	500	MA-201343	8.23596	23.5274	3.33509	10.5813	-18.668
Nebira	NBR017	ACJ-30	MAMS-49676	Petrous	371.942	19.6127	490	330	500	320	410	OTG-NB30	6.2	16.5	3.1	9.9	-14.7
Nebira	NBR018	ACJ-31	MAMS-49677	Petrous	326.3	21.0982	440	310	460	310	385	OTG-NB31	6.9	18.1	3.1	8.5	-17.7
Nebira	NBR019	ACJ-32	MAMS-49678	Petrous	330.298	17.8539	450	310	460	310	385	MA-210117	13.9016	38.9665	3.27114	11.2803	-17.7013
Nebira	-	ACJ-33	WKS-22753	Long bone frag	437	36	520	470	540	330	435	WKS-22753	14.3	43.3	3.53	9.28	-17.31
Nebira	NBR020	ACJ-34	MAMS-45456	Petrous	382.782	22.1302	500	330	510	320	415	OTG-NB34	6.1	16.8	3.2	9.6	-14.6
Nebira	NBR021	ACJ-35	MAMS-49672	Petrous	267.744	17.1525	420	290	430	150	290	No data
Watom	WAT001.A	SAD-1	MAMS-40612	Petrous	646.987	24.5281	660	560	670	550	610	OTG-WBSAD1	15.63	44.61	3.32981	7.24465	-18.8823
Watom	-	SAC B1	WK-15567	Powdered bone	2757	32	2850	2690	2860	2490	2675	WK-15567	14.16	40.55	3.34098	10.9	-18.1
Watom	-	SAC B3	WK-15568	Powdered bone	2633	33	2740	2330	2750	2310	2530	WK-15568	15.08	42.23	3.26713	10.7	-17.8
Watom	WAT002.A	SAC-B10	WKS-28509	Long bone frag	2091	30	1990	1730	2050	1610	1830	WKS-28509	14.47	42.93	3.5	13.1	-17.3
Watom	WAT003.A	SAC-B12	MAMS-40614	Petrous	531.626	24.2416	550	520	630	510	570	OTG-WB12	15.6837	43.9511	3.2694	6.89274	-19.6917
Watom	WAT005.A	SAC-B14***	MAMS-40615	Petrous	3509.8	27.7192	3700	3450	3830	3370	3600	No data-PQC
Watom	WAT006	SAC-B15 burial	WKS-28510	Long bone frag	2499	30	2490	2180	2690	2110	2400	WKS-28510	13.9	42.19	3.5	11.3	-18.2
Watom	-	SAC-B15 Shell burial good	WKS-28778	Pinctada margaritifera	2972	31	2510	2230	2650	2120	2385	N/A
Madang	TIL001	TIL-1	MAMS-47130	Petrous	822.785	19.3034	660	550	690	500	595	MA-203393	15.7329	43.3067	3.21232	9.6537	-18.4581
* The stable isotope and archaeological data for the Nebira and Eriama sites indicate terrestrial diet of C3 and C4 foods so no marine calibration was neccessary (see Kinaston et al 2013 for more information about South Coast dietary interpretations).
**LAB ID:
WK-Waikato
MA-MAMS
OTG-Otago
***Date removed poor quality collagen

## Sheet: Table3_Comparison_stable_Isoto
Supplementary Table 3: Comparisons of the stable Isotope analysis for different elements of individuals from Nebira. Detailed are Dating ID/Previously published ID, MPI ID, Archaeological ID, Element sampled, δ15N (‰), %N, δ13C (‰), %C , C:N ratio and use.
Dating/my ID	MPI ID	Burial	Element	δ15N (‰)	%N	δ13C (‰)	%C	C:N ratio	Use*
MA-201339	NBR003	ACJ-3	SK Petrous	10.3215	15.22	-14.0153	42.9492	3.29301	dating calibration
Data from Kinaston et al 2013		ACJ-3	Humerus shaft	9.6	10.8	-13.9	29.2	3.2	SI summary
MA-201340	NBR007	ACJ-10	SK Petrous	11.5819	10.99	-17.0166	31.029	3.29432	dating calibration and SI summary
Data from Kinaston et al 2013		ACJ-10	Tibia shaft	7.2	12.6	-10.9	43.6	4	not used PQC
MA-210114	NBR009	ACJ-12	SK Petrous	11.5299	15.68	-17.2682	43.8786	3.26661	dating calibration
Data from Kinaston et al 2013		ACJ-12	Femur shaft	9.5	10.7	-17	27.9	3.1	SI summary
MA-201343	NBR015	ACJ-25	SK Petrous	10.5991	8.24	-18.6506	23.5274	3.33509	dating calibration
Data from Kinaston et al 2013		ACJ-25	Fibula shaft	10.6	6.4	-26.7	16.8	3.1	SI summary
MA-210117	NBR019	ACJ-32	SK Petrous	11.2787	13.9	-17.7017	38.9665	3.27114	dating calibration
Data from Kinaston et al 2013		ACJ-32	Tibia shaft	8.9	7.4	-14.5	19.3	3	SI summary
WKS-22751	N/A	ACJ-1	Long bone shaft	9.8	13.8	-17.46	41.3	3.49	dating calibration and SI summary
Data from Kinaston et al 2013		ACJ-1	Ulna shaft	9.9	7.6	-21.5	20.8	3.2	not used
WKS-22752	NBR013	ACJ-22	Long bone shaft	9.21	14.8	-15.13	43.4	3.42	dating calibration and SI summary
Data from Kinaston et al 2013		ACJ-22	Tibia shaft	8.8	7.2	-14.2	19.8	3.2	not used
WKS-22753	N/A	ACJ-33	Long bone shaft	9.28	14.3	-17.31	43.3	3.53	dating calibration and SI summary
Data from Kinaston et al 2013		ACJ-33	Ulna shaft	10.1	7.5	-18.3	20.9	3.2	not used
WKS-28509	WAT002.A	Watom B10	Long bone shaft	13.1	14.47	-17.3	42.93	3.5	dating calibration
Data from Kinaston et al 2013		Watom B10	Long bone shaft	11.6988	13.84	-18.6936	40.54	3.41739	SI summary
*For Nebira- Petrous bone and long bone samples were used for either the AMS calibration or the dietary SI complarisons, whereas new long bone SI data was used for both applications
Italics indicate samples with a C:N ratio outside 2.9-3.6					f
			

## Sheet: Table4_Stable_Isotopes_Long
Supplementary Table 4: Summary of the newly produced and published stable isotope data considered for this study. Detailed are Site ID, Burial number/Archaeological ID, Element sampled, Lab ID, Period (as described in (34)), Age at death, Sex determination (Karyotype as inferred from DNA analysis, F, M, UK (unknown ) or n/a (for subadults)), Bone δ¹⁵N (‰) D, %N, Bone δ¹³C (‰) D, %C, C:N, δ34S (‰)…
S+A1:W59ite	Burial	Element	MPI lab ID	PeriodA	AgeB	SexC	Bone δ¹⁵N (‰) D	%N	Bone δ¹³C (‰) D	%C	C:N	δ34S (‰)	%S	N:S	C:S	Dentine δ¹⁵N (‰)D	%N	Dentine δ¹³C (‰)	%C	C:N	Enamel carb δ¹³C (‰) E	87Sr/86SrF
Nebira ACJ	1	Long bone shaft	NBR001	Late	15 yrs	XX	9.8	13.8	-17.46	41.3	3.49	4.75	0.27	64.4	206.9	11.1	14.9	-17.7	44.2	3.5	-12.7911	0.70572
Nebira ACJ	2	Humerus shaft	NBR002	Late	MA	XY	8.8	8.3	-13.4	21.7	3.1										-12.5256	0.70557
Nebira ACJ	3	Humerus shaft	NBR003	Late	YA	XX	9.6	10.8	-13.9	29.2	3.2	-1.34	0.1	246	777.2	9.8	13.8	-13.9	41.1	3.5	-11.0659	0.70775
Nebira ACJ	4	Femur shaft		Late	MA	M	9.5	14.1	-14.2	45.5	3.8	2.29	0.28	114.2	430.1
Nebira ACJ	5	N/A	NBR004
Nebira ACJ	6	Humerus shaft	NBR005	Late	MA	XY	9.1	12.3	-14.3	38.4	3.6	4.99	0.27	104.5	379.7	10.6	16.4	-15.2	47.4	3.4	-12.1365	0.70826
Nebira ACJ	8	Femur shaft		Late	MA	M	9.5	14.9	-17.6	43.7	3.4	4.62	0.21	162.6	556.7	9.6	16.2	-17.7	44.8	3.2	-12.7459	0.70588
Nebira ACJ	9	Fibula shaft	NBR006	Late	MA	XX	10.7	11	-15	39.3	4.1					10.6	15.4	-17.8	43.9	3.3	-11.04	0.70625
Nebira ACJ	10	Petrous*	NBR007	Late	YA	XY	11.5819	10.99	-17.0166	31.029	3.29432	6.63	0.51	56.9	229.8	10.8	15.4	-16.5	44	3.3	-12.8388	0.70583
Nebira ACJ	11	Tibia shaft	NBR008	Early	MA	XY	10	14.3	-16.9	42.5	3.5	3.53	0.28	117.9	409.8	10.2	15.2	-17.9	42.8	3.3	-12.8337	0.70583
Nebira ACJ	12	Femur shaft	NBR009	Late	YA	XY	9.5	10.7	-17	27.9	3.1	3.47	0.22	110.8	338	10.5	14.5	-18.1	41.5	3.3	-12.603	0.70577
Nebira ACJ	16	Humerus shaft		Late	MA	M	9.7	7.5	-16.8	20.6	3.2	0.98	0.12	143.7	458.6	11.2	14.7	-18.4	42.6	3.4	-11.9789	0.70597
Nebira ACJ	17	Humerus shaft	NBR010	Late	YA	XY	8.5	14.2	-12.8	40.9	3.4	1.1	0.19	169.5	570.3	10.8	15.6	-17.2	44.8	3.4	-12.2529	0.70555
Nebira ACJ	19	Fibula shaft	NBR011	Late	UKA	XY	10.7	7.6	-19.9	20.5	3.2					11	15.1	-17.6	43.3	3.3	-12.4977	0.70596
Nebira ACJ	20	Humerus shaft	NBR012	Early	MA	XY	10.1	15	-17.6	43.8	3.4	4.67	0.27	126.7	432.4	10.8	14.8	-17.2	43.2	3.4	-12.103	0.70601
Nebira ACJ	22	Long bone shaft	NBR013	Late	YA	XX	9.21	14.8	-15.13	43.4	3.42	4.65	0.25	65.1	208	10.3	14.9	-16.2	42.4	3.3	-12.131	0.7083
Nebira ACJ	23	Ulna shaft		Early	MA	F	10.5	6.6	-16.1	17.4	3.1	4.29	0.12	125.2	387.1
Nebira ACJ	24	Ttibia shaft	NBR014	Late	YA	XY	8.9	8.6	-13	23.6	3.2	3.38	0.12	163.2	525.4	10.3	15	-17.9	42.5	3.3	-13.1394	0.70563
Nebira ACJ	25	Fibula shaft	NBR015	Late	YA	XY	10.6	6.4	-26.7	16.8	3.1
Nebira ACJ	27	Tibia shaft	NBR016	Late	MA	XX	9.1	8.2	-21	21.7	3.1	5.43	0.26	72.4	221.8	10.1	15.1	-17.7	42.9	3.3	-12.1794	0.70664
Nebira ACJ	28	Fibula shaft		Late	UKA	F	9.7	15.5	-17.7	46.2	3.5	5.77	0.24	150.2	520.6
Nebira ACJ	30	Fibula shaft	NBR017	Late	MA	XY	9.9	6.2	-14.7	16.5	3.1	0.79	0.12	118.8	367.1	11.5	15.5	-16.8	43.8	3.3	-12.3367	0.70656
Nebira ACJ	31	Tibia shaft	NBR018	Late	YA	XX	8.5	6.9	-17.7	18.1	3.1	-0.51	0.29	54.1	165.3	11.7	14.2	-17.9	40.7	3.4	-11.956	0.70619
Nebira ACJ	32	Tibia shaft	NBR019	Late	MA	XY	8.9	7.4	-14.5	19.3	3	-0.33	0.09	187.6	571.4	11.1	15.2	-18	42.9	3.3	-12.2532	0.70592
Nebira ACJ	33	Long bone shaft		Late	UKA	F	9.28	14.3	-17.31	43.3	3.53
Nebira ACJ	34	Humerus shaft	NBR020	Late	MA	XY	9.6	6.1	-14.6	16.8	3.2	1.71	0.14	100	320.2	10.2	14.8	-15.1	41.8	3.3	-11.1505	0.70786
Nebira ACJ	35	Tibia shaft	NBR021	Early	13 yrs	XX	9.3	14.4	-14.8	45.2	3.7	4.86	0.2	165.4	607.1	10	15	-18.7	42.5	3.3	-12.8172	0.70584
Nebira ACJ	37	Tibia shaft	NBR022	Early	16 yrs	XY	9.8	7.7	-20.3	20.3	3.1					10.4	15.1	-18.1	43.8	3.4	-12.8811	0.70548
Nebira ACJ	38	Ulna shaft	NBR023	Early	MA	XX	10.2	12.1	-17.3	37.1	3.6	4.98	0.29	96.3	345.2	10.9	14.7	-17.4	42	3.3	-12.8156	0.70623
Nebira ACJ	39	Fibula shaft	NBR024	Late	UKA	XY	8.8	5.1	-14.9	14.1	3.3	5.45	0.08	144.6	469.9
Nebira ACJ	40	Fibula shaft		Early	YA	M	10.8	13.2	-17.4	43.9	3.9	2.8	0.22	137.2	531.2	11	15.8	-17.1	45.1	3.3	-12.3819	0.70572
Nebira ACJ	41	Ulna shaft		Late	16 yrs	N/A	8.3	14.3	-13.1	44.5	3.6	7.7	0.27	121.3	440.3
Nebira ACJ	42	Humerus shaft	NBR025	Late	10 yrs	XY	10.2	13.5	-17.5	44.4	3.8	5.82	0.36	85.4	328.9	11	15.7	-16.8	44.4	3.3	-11.0571	0.70744
Nebira ACJ	43	Fibula shaft	NBR026	Late	MA	XX	9.4	9.7	-17.3	25.6	3.1					10.4	15.3	-18	43.2	3.3	-12.6895	0.70579
Nebira ACJ	44	Humerus shaft		Late	YA	F	9.1	13.7	-15.3	42.7	3.6	4.83	0.41	75.9	275.4	11.5	15.7	-17.1	45.2	3.4	-12.7681	0.70606
Eriama ACV	ACV-2	Petrous	ERI002		UKA	XX	8.98451	15.61	-15.4279	43.6766	3.26588
Eriama ACV	ACV-3	Petrous	ERI003		UKA	XX	9.34283	15.92	-15.1279	44.1875	3.23954
Eriama ACV	ACV-4	Petrous	ERI004		UKA	XX	8.87589	14.81	-16.9088	41.2463	3.25018
Eriama ACV	ACV-5	Petrous	ERI005		UKA	XY	8.97681	15.71	-16.7552	43.2375	3.21203
Eriama ACV	ACV-6	Petrous	ERI006		UKA	XY	10.2242	15.97	-14.6907	43.9082	3.20908
Eriama ACV	ACV-7	Petrous	ERI007		UKA	XX	8.46706	15.93	-17.0181	44.0487	3.21998
Eriama ACV	ACV-9	Petrous	ERI008		UKA	XX	8.23909	15.17	-17.6949	41.8834	3.22282
Eriama ACV	ACV-10	Petrous	ERI009		UKA	XY	8.45867	15.87	-16.1834	44.114	3.24376
Watom SAC	SAC 1*	?		Lapita	YA	F	10.9	14.16	-18.1	40.55	3.34098	6.5	0.5	64.7314	216.267
Watom SAC	SAC 2*	?		Lapita	YA	F	10.7	13.91	-18.5	39.1	3.27942	7.5	0.8	39.7429	130.333
Watom SAC	SAC 3*	?		Lapita	MA	M	11.1	15.08	-17.8	42.23	3.26713	10.1	0.29	118.857	388.322	7.29028	15.9649	-20.076	44.1121	3.22358	-13.3913	0.70724
Watom SAC	SAC 4	N/A		Lapita	YA	M															-13.6426	0.70721
Watom SAC	SAC 5**	tibia shaft		Lapita	YA	M	10.2055	14.46	-18.1527	44.23	3.56858
Watom SAC	SAC 6	N/A		Lapita	YA	M															-13.5696	0.70765
Watom SAC	SAC 8**	fibula shaft		Lapita	UKA	M	10.4727	14.25	-18.4036	42.74	3.49918	11.2407	0.2588	125.856	440.392	12.2884	9.75547	-18.2972	28.0787	3.35796	-13.6843	0.70781
Watom SAC	SAC 9**	fibula shaft		Lapita	MA	F	13.47	14.39	-16.7975	42.05	3.4092	13.9038	0.2217	148.36	505.789	15.801	12.8179	-16.8743	37.6016	3.42245	-11.8901	0.70821
Watom SAC	SAC 10**	lb shaft	WAT002	Lapita	YA	XX	11.6988	13.84	-18.6936	40.54	3.41739	13.3837	0.2883	109.727	374.98	12.9782	11.0115	-17.9778	32.4519	3.43825	-12.3684	0.70825
Watom SAC	SAC 11	N/A		Lapita	UKA	UK										11.867	14.4839	-17.9325	40.9454	3.29813	-13.0395	0.707483
Watom SAC	SAC 12***	humerus shaft	WAT003	Late	9 years	XX	6.89274	15.6837	-19.6917	43.9511	3.2694	7.35	0.19	188.676	616.857	9.43787	4.02085	-19.3547	10.7996	3.13355	-13.7419	0.707869
Watom SAC	SAC 13**	radial shaft		Lapita	UKA	M?	11.2	14.7	-18.1	41.2	3.26984	12.9	0.2	168	549.333
Watom SAC	SAC 14	N/A	WAT005	Lapita	UKA	XY															-13.7283	0.708025
Watom SAC	SAC 15****	humerus shaft	WAT006	Lapita	YA	XY	11.3	13.9	-18.2	42.19	3.5											0.707061
Watom SAD	SAD 1***	rib	WAT001	Late	6 years	XX	7.24465	15.63	-18.8823	44.61	3.32981	10.9251	0.2687	132.958	442.724						-12.8354	0.706749
Tilu	T- 1702	Petrous	TIL001		UKA	XY	9.67248	15.7329	-18.4407	43.3067	3.21232
Tilu	T- 1700	N/A	TIL004		UKA	XY
A-Early or Late burials as described in Bulmer et al (1978) for Nebira site and Lapita or late prehistoric as desctibed in Petchey at al (2016) for Watom site
B-YA (young adult 18-35 years); MA (mid adult 35-50 years); UKA (unkown age for adult); subadults age detailed in years. Adult and subadult age estimation methods from Buikstra and Ubelaker (1994) and Scheuer and Black (2000)
C- Sex determination from aDNA analyses detailed as XX or XY. Sex determination from from oseological analyses detailed as M (male), F (female), UK (unknown) or N/A (subadult) using methods from Buikstra and Ubelaker (1994).
D-Bone means bone collagen
E-Dentine sampled from apical portion of the first molar root
F- Enamel carbonate samples from cervical region of M1 crown
G- Nebira 87Sr/86Sr data from Shaw et al 2010, Watom 87Sr/86Sr data from Shaw et al 2009
* Data from Petchey and Green 2005
**Data from Kinaston et al 2015
***Data from Kinaston et al chapter (2016?)
**** Data from respective radiocarbon dating lab (see supplementary table xx)
Italics indicate samples with a C:N ratio outside 2.9-36 or sulphur collagen quality indicators outside those detailed in Nehlich et al (2011)

## Sheet: Table5_Animal_Isotopes
Supplementary Table 5: Stable isotope values of Wallabys samples at Eriama and Nebira as a comparatibve measure for the local signal at the sites. Detailed are the site, Lab ID, context number, element sampled, δ15N dentine (‰), %N, δ13C dentine (‰), %C , C:N ratio, δ13C (‰)enamel, SR, SE
Site	Otago ID	Context number	Tooth	δ15N dentine (‰)	%N	δ13C dentine (‰)	%C	C:N ratio	δ13C (‰)enamel	SR	SE
Eriama	815	ACV/2B/1	Premolar	4.78987	12.9998	-20.6706	35.7101	3.2048	-11.8429	0.706392	4.41123e-05
Eriama	816	ACV/2A/2	Premolar						-3.30758	0.705998	3.07549e-05
Eriama	817	ACV/4/8	Premolar	4.19209	12.4008	-10.5191	37.1152	3.4918	-4.0313	0.705593	6.47255e-05
Eriama	818	ACV/18/4	Premolar	4.63834	13.8122	-7.67742	37.704	3.18473	-2.10186	0.705872	3.28163e-05
Eriama	819	ACV in pit burial	Premolar	5.42265	13.9159	-20.2574	38.142	3.1977	-11.5248	0.706312	3.73924e-05
Nebira	820	ACJ 22F-F/G with burial 35/40	Premolar	4.13961	11.3417	-9.70271	34.2262	3.52068	-3.11876	0.706005	2.55192e-05
Nebira	821	ACJ/22H/top of layer 5	Premolar						-7.43151	0.705044	3.28575e-05
Nebira	822	ACJ/22H/2B	Premolar						-8.50511	0.705736	4.90595e-05
Nebira	823	ACJ/22F/G/5	Premolar						-3.544	0.704857	3.21154e-05
Eriama	RK009	ACV/CAVE/S	Lateral incisor							0.706348	2.38459e-05
Eriama	RK010	ACV/1A-B/1	Molar							0.706056	2.5688e-05
Eriama	RK011	ACV/1/S	Canine							0.705803	2.7209e-05
Nebira	RK012	AJJ/3/14 P.H.	Canine							0.706436	1.99082e-05

## Sheet: Table6_Summary_human_Iso
Supplementary Table 6: Ward’s hierarchical cluster analysis of dietary isotope results for humans (a) and animals (b).
a	Site	bone n=	δ¹³C bone*	SD	δ¹⁵N bone	SD	δ34S bone n=	δ34S bone	SD	tooth n=	δ¹³C dentine	SD	δ¹⁵N dentine	SD	δ¹³C enamel carb n=	δ¹³C enamel carb	SD	87Sr/86Sr n=	87Sr/86Sr	SD
	Nebira	29	-16.6	2.89	9.54	0.74	17	3.37	2.11	26	-17.23	1.1	10.67	0.53	27	-12.3	0.6	27	0.7063	0.00085
	Eriama	8	-16.23	1.05	8.95	0.63
	Watom Lapita	9	-18.08	0.55	11.23	0.95	5	12.31	1.59	5	-18.23	1.16	12.04	3.07	8	-13.16	0.69	9	0.70766	0.00044
	Watom Late	2	-19.29	0.57	7.07	0.25	1	10.93		1	-19.35		9.44		2	-13.29	0.64	2	0.70731	0.00079
	Tilu	1	-18.44		9.67
	*bone means bone collagen
b	Site	bone n=	δ13C bone*	SD	δ15N bone	SD	δ34S bone n=	δ34S bone	SD	tooth n=	δ13C dentine	SD	δ15N dentine	SD	δ13C enamel carb n=	δ13C enamel carb	SD	87Sr/86Sr n=	87Sr/86Sr	SD
	Nebira	29	-16.5971	2.89419	9.54041	0.737747	17	3.36529	2.10731	26	-17.2308	1.10409	10.6692	0.532743	27	-12.2952	0.603262	27	0.706297	0.000847
	Nebira local	19	-16.7146	2.31461	9.578	0.77024	10	2.501	1.74078	21	-17.6571	0.531574	10.7381	0.5371	22	-12.474	0.455231	22	0.705927	0.0003022
	Nebira non-local	4	-14.4825	0.518226	9.3775	0.260816	2	3.35	2.31931	5	-15.44	1.1149	10.7381	0.5371	5	-11.5082	0.572213	5	0.707922	0.0003616
	Nebira unknown locality	6	-17.635	4.74735	9.53	0.919021	5	5.1	1.99271
	Eriama human	8	-16.2259	1.05107	8.94613	0.628507
	All wallaby									5	-13.7654	6.20356	4.63651	0.521046	9	-6.15643	3.76533	13	0.705881	0.000491
	Nebira wallaby									1	-9.70271		4.13961		4	-5.64985	2.71832	5	0.705616	0.0006599
	Eriama wallaby									4	-14.7811	6.66594	4.76074	0.509025	5	-6.56169	4.72774	8	0.706047	0.0002876
	*bone means bone collagen

## Sheet: Table7_dentalCalculus
Supplementary Table 7. Microparticle content of human dental calculus samples from Watom
						Spheroid echinate (Arecaceae/ Zingiberaceae)	Poaceae				Musa	Tree types including (Blocky, spheroid psilate, amoeboid plicate)	Uncinate psilate (hair/prickle)	Unknown	Diatom	Total Biogenic silica
Site	Burial #	Tooth sampled*	Period	Age	Sex		Bilobate	Polylobate	Elongate (leaves)	Rondell	Volcaniform
Watom SAC	SAC 3	?	Lapita	MA	M	7	0	0	0	0	0	10	0	5	0	22
Watom SAC	SAC 8	33, 35	Lapita	UKA	M	104	6	1	1	0	1	14	2	1	0	130
Watom SAC	SAC 9	36, 43, 44	Lapita	MA	F	3	0	0	2	0	0	1	0	1	1	8
Watom SAC	SAC 10	26, 36, 46	Lapita	YA	XX	4	1	0	0	1	0	5	1	0	0	12
Watom SAC	SAC 12	26, 37, 47	Late	9 years	XX	1	0	0	0	0	0	9	0	0	0	10
Watom SAC	SAC 14	PM	Lapita	UKA	XY	1	0	0	0	0	0	5	1	0	1	8
Watom SAC	SAC 15	34,36, 38	Lapita	YA	XY	0	0	0	0	0	0	1	0	2	0	3
Watom SAD	SAD 1	26, 27	Late	6 years	XX	1	0	0	0	0	0	12	0	0	0	13
Total						121	7	1	3	1	1	57	4	9	2	206
* Where possible specific teeth were identified, otherwise the type of tooth was used: C = canine, I = incisor, PM = premolar, M = molar

## Sheet: Table8_SequencingSummary
Supplementary Table 8: Sequencing summaries for initial screening (SG), 1240K capture (TF) and mitochondrial capture (mt), detailing Sequencing depth, endogenous DNA content on average and on target, coverage statistics, mitochondrial to nuclear ratio, damage observed, fragment lengths and GC content.
screening results for Nunguri (data not included in the study because insufficient preservation)
Sample Name	Library Type	# of Raw Reads prior Clip & Merge (C&M)	# reads after C&M prior mapping	# of Merged Reads	% Merged Reads	# reads not attempted to map	# mapped reads prior RMDup	# mapped reads prior RMDup QF	# of Duplicates removed	Mapped Reads after RMDup	Endogenous DNA (%)	Endogenous DNA QF (%)	Endogenous DNA Cap (%)	Cluster Factor	Mean Coverage	std. dev. Coverage	Coverage >= 1X in %	Coverage >= 2X in %	Coverage >= 3X in %	Coverage >= 4X in %	Coverage >= 5X in %	# of reads on mitochondrium	AVG Coverage on mitochondrium	MT/NUC Ratio	DMG 1st Base 3'	DMG 2nd Base 3'	DMG 1st Base 5'	DMG 2nd Base 5'	average fragment length	median fragment length	GC content in %
NUN001.A0101	ds	3295620	2993927	0	0	0	1112	596	59	537	0.037	0.02	0	1.11	0	0.0035	0	0	0	0	0	4	0.0134589	1319.58	0.0168	0.0084	0.0152	0	59.06	68	53.33
NUN002.A0101	ds	5953932	5583532	0	0	0	3482	2507	115	2392	0.062	0.045	0.001	1.048	0.0001	0.0073	0.01	0	0	0	0	6	0.0180457	511.72	0.1466	0.0288	0.1638	0.0142	45.72	41	55.38
TIL002.A0101	ds	4810603	4226035	0	0	0	1967	1270	50	1220	0.047	0.03	0.001	1.041	0	0.0047	0	0	0	0	0	3	0.00694067	426.09	0.1685	0.0404	0.2018	0.0242	41.3	38	55.56
TIL003.A0101	ds	3827997	3540998	0	0	0	1267	851	48	803	0.036	0.024	0	1.06	0	0.0034	0	0	0	0	0	12	0.0344619	3046.45	0.0909	0.0336	0.1032	0.027	44.22	40	64.29
Sample Name	Library Type	# of Raw Reads prior Clip & Merge (C&M)	# reads after C&M prior mapping	# of Merged Reads	% Merged Reads	# reads not attempted to map	# mapped reads prior RMDup	# mapped reads prior RMDup QF	# of Duplicates removed	Mapped Reads after RMDup	Endogenous DNA (%)	Endogenous DNA QF (%)	Endogenous DNA Cap (%)	Cluster Factor	Mean Coverage	std. dev. Coverage	Coverage >= 1X in %	Coverage >= 2X in %	Coverage >= 3X in %	Coverage >= 4X in %	Coverage >= 5X in %	# of reads on mitochondrium	AVG Coverage on mitochondrium	MT/NUC Ratio	DMG 1st Base 3'	DMG 2nd Base 3'	DMG 1st Base 5'	DMG 2nd Base 5'	average fragment length	median fragment length	GC content in %
ERI001.A0101.TF1.1	ds	19475186	18556459	0	0	0	11764294	9074897	854233	8220664	63.397	48.904	11.157	1.104	1.5647	1.8137	65.46	39.33	22.72	12.86	7.16	3166	11.2722	68.09	0.0488	0.0125	0.055	0.0087	62.36	67	57.12
ERI002.A0101.TF1.1	ds	17100047	16311881	0	0	0	9183436	6094760	594981	5499779	56.299	37.364	8.673	1.108	1.0489	1.4	53.21	26.61	12.97	6.23	3	1988	6.27902	65.89	0.104	0.0196	0.1104	0.0159	53.66	52	57.41
ERI003.A0101.TF1.1	ds	16455787	15388921	0	0	0	4399294	2953728	294572	2659156	28.587	19.194	4.625	1.111	0.5285	0.8582	36.05	11.65	3.56	1.09	0.33	1036	3.22995	67.79	0.0993	0.0193	0.1077	0.0156	55.49	55	56.66
ERI004.A0101.TF1.1	ds	14621554	13911076	0	0	0	1530228	863026	139581	723445	11	6.204	1.969	1.193	0.1785	0.444	15.61	1.98	0.23	0.02	0	256	0.78846	62.33	0.1107	0.0219	0.1159	0.0175	54.15	53	56.02
ERI004.A0201.TF1.1	ss	22470522	19374404	0	0	0	12427763	7957970	1150451	6807519	64.145	41.075	11.821	1.169	1.6115	1.6714	69.6	42.65	23.93	12.61	6.38	1485	4.70119	39.25	0.0141	0.0068	0.2531	0.173	54.49	53	52.38
ERI005.A0101.TF1.1	ds	20285073	19084302	0	0	0	6525607	3894630	669284	3225346	34.194	20.408	6.525	1.208	0.7867	1.0696	47.72	19.54	7.37	2.64	0.91	1092	3.41372	60.24	0.0987	0.0201	0.1035	0.017	54.41	53	56.17
ERI006.A0101.TF1.1	ds	20735233	19600144	0	0	0	8201923	5573213	664132	4909081	41.846	28.435	7.969	1.135	1.1062	1.4007	56.1	28.48	13.82	6.53	3.03	1872	6.06506	66.97	0.0904	0.0188	0.0979	0.0147	57.13	57	56.98
ERI007.A0101.TF1.1	ds	24477765	23779333	0	0	0	7806586	5356040	877064	4478976	32.829	22.524	6.988	1.196	1.0755	1.326	56.12	28.25	13.11	5.81	2.49	1472	4.85895	57.43	0.0877	0.0189	0.0969	0.0151	58.49	59	56.24
ERI008.A0101.TF1.1	ds	18352903	17514371	0	0	0	9256144	6188831	1143511	5045320	52.849	35.336	9.96	1.227	1.0357	1.2647	55.79	27.33	12.15	5.05	2.01	2025	6.48579	71.89	0.1046	0.0207	0.1132	0.0168	55.38	54	56.46
ERI009.A0101.TF1.1	ds	23899261	22706376	0	0	0	13047742	8851146	1431773	7419373	57.463	38.981	10.147	1.193	1.4402	1.5849	65.53	37.98	20.45	10.44	5.11	2329	7.74398	57.76	0.0894	0.0178	0.0961	0.0141	55.96	55	56.41
NBR001.A0101.TF1.1	ds	21232611	16390891	0	0	0	5011457	2781115	2325822	455293	30.575	16.967	6.105	6.108	0.0322	0.1805	3.16	0.07	0	0	0	239	0.660511	101.14	0.1048	0.0175	0.1099	0.0165	44.43	41	54.88
NBR001.A0201.TF1.1	ss	21140200	14224249	0	0	0	1603347	973636	184086	789550	11.272	6.845	2.326	1.233	0.219	0.4954	18.68	2.78	0.38	0.05	0.01	268	0.812662	62.83	0.0138	0.0073	0.3564	0.2064	50.73	49	52.6
NBR002.A0101.TF1.1	ds	25252054	22144449	0	0	0	3021268	1793650	515540	1278110	13.643	8.1	2.929	1.403	0.331	0.6238	26.27	5.55	1.05	0.18	0.03	721	2.13308	104.78	0.1973	0.0266	0.2115	0.0241	49.34	47	55.09
NBR003.A0101.TF1.1	ds	19451331	17475858	0	0	0	6582768	4374631	612585	3762046	37.668	25.032	7.482	1.163	0.9175	1.201	51.54	23.5	9.93	4.06	1.63	1259	4.09693	60.59	0.0987	0.018	0.1091	0.0152	55.66	55	55.66
NBR004.A0101.TF1.1	ds	24377416	21822982	0	0	0	7055159	4639698	818070	3821628	32.329	21.261	7.183	1.214	1.0431	1.2962	55.67	27.1	12.28	5.36	2.26	1198	3.84284	56.82	0.1292	0.0208	0.1435	0.0177	54.8	53	55.53
NBR005.A0101.TF1.1	ds	17699154	16018962	0	0	0	1726768	963080	146100	816980	10.78	6.012	1.974	1.179	0.217	0.5025	18.21	2.94	0.46	0.07	0.01	313	0.891182	71.12	0.1805	0.0225	0.1874	0.0212	47.5	45	55.76
NBR005.A0201.TF1.1	ss	19817233	14158394	0	0	0	2319956	1290193	210098	1080095	16.386	9.113	2.879	1.195	0.2826	0.5772	22.9	4.38	0.8	0.14	0.02	300	0.864325	51.57	0.0106	0.0053	0.3685	0.2298	48.05	46	52.94
NBR006.A0101.TF1.1	ds	20985432	18782287	0	0	0	5402291	3449635	585636	2863999	28.763	18.366	6.178	1.204	0.7669	1.0517	46.87	18.98	7.07	2.47	0.85	544	1.69304	34.57	0.137	0.021	0.1507	0.0187	52.95	51	55.11
NBR007.A0101.TF1.1	ds	19726198	18401526	0	0	0	3586494	2153451	318634	1834817	19.49	11.703	3.776	1.174	0.4832	0.8018	34.18	10.18	2.87	0.79	0.21	551	1.6511	53.77	0.1596	0.0225	0.1706	0.0204	51.83	50	55.42
NBR008.A0101.TF1.1	ds	21159044	17337793	0	0	0	1178699	564027	455614	108413	6.798	3.253	1.178	5.203	0.0101	0.1011	1	0.01	0	0	0	52	0.133563	89.63	0.15	0.0242	0.1636	0.024	42.56	40	55.45
NBR009.A0101.TF1.1	ds	20088042	18068767	0	0	0	3006951	1843006	285477	1557529	16.642	10.2	3.387	1.183	0.4184	0.7264	31.05	8.17	1.99	0.48	0.11	439	1.28807	49.93	0.1642	0.0239	0.1764	0.0214	51.29	49	55.08
NBR010.A0101.TF1.1	ds	24424380	21469894	0	0	0	4960751	3265860	522605	2743255	23.106	15.211	5.22	1.191	0.7512	1.0343	46.47	18.43	6.73	2.32	0.77	1075	3.38826	71.02	0.1356	0.0212	0.1494	0.0178	53.86	52	55.22
NBR011.A0101.TF1.1	ds	16467508	15134551	0	0	0	5165382	3239756	391927	2847829	34.13	21.406	6.351	1.138	0.6916	1	43.65	16.5	5.9	2.04	0.69	655	1.92063	41.63	0.1641	0.0218	0.1753	0.0188	50.17	48	55.23
NBR012.A0101.TF1.1	ds	17899053	15553513	0	0	0	4713316	2894584	560051	2334533	30.304	18.61	6.226	1.24	0.5971	0.8914	40.2	13.62	4.21	1.22	0.33	836	2.53854	66.97	0.1784	0.0249	0.1951	0.0219	50.28	48	54.97
NBR013.A0101.TF1.1	ds	20146159	17996200	0	0	0	4909732	3207023	538068	2668955	27.282	17.821	6.018	1.202	0.7176	1.0112	44.89	17.45	6.24	2.13	0.7	1353	4.33539	93.23	0.1249	0.0204	0.1381	0.0173	53.96	52	55.43
NBR014.A0101.TF1.1	ds	18574282	15871669	0	0	0	1427720	877210	370323	506887	8.995	5.527	1.777	1.731	0.0942	0.3127	8.83	0.56	0.03	0	0	233	0.711147	83.16	0.1533	0.0237	0.164	0.0203	52.25	50	56.06
NBR014.A0201.TF1.1	ss	27603264	19927949	0	0	0	3542848	2231617	478349	1753268	17.778	11.198	4.058	1.273	0.5254	0.8266	36.83	11.31	3.2	0.86	0.23	548	1.68387	56.08	0.0143	0.0073	0.3824	0.2312	53.03	51	53.46
NBR015.A0101.TF1.1	ds	18383141	16566213	0	0	0	4887954	3267567	443905	2823662	29.506	19.724	6.301	1.157	0.7372	1.0367	45.54	17.95	6.6	2.35	0.83	792	2.57819	50.47	0.1238	0.022	0.1413	0.0195	56.02	55	55.68
NBR016.A0101.TF1.1	ds	20682916	18369783	0	0	0	6734660	4351658	789478	3562180	36.662	23.689	7.701	1.222	0.9135	1.1722	52.02	23.53	9.74	3.81	1.43	1268	4.01714	64.45	0.1205	0.0214	0.1323	0.0188	54.19	53	55.13
NBR017.A0101.TF1.1	ds	21559162	19603594	0	0	0	2594231	1637138	254055	1383083	13.233	8.351	2.762	1.184	0.3737	0.6764	28.65	6.81	1.49	0.32	0.07	271	0.832458	34.28	0.1369	0.0223	0.1478	0.0196	54.37	53	54.97
NBR018.A0101.TF1.1	ds	23519133	21190393	0	0	0	6635160	4241107	667273	3573834	31.312	20.014	6.474	1.187	0.9333	1.2177	51.83	23.97	10.36	4.27	1.73	1065	3.35802	53.89	0.1333	0.0205	0.1451	0.0176	53.99	52	55.55
NBR019.A0101.TF1.1	ds	20748275	18352941	0	0	0	6767534	4657930	677206	3980724	36.874	25.38	8.496	1.17	1.0926	1.3401	56.91	28.49	13.28	5.98	2.62	812	2.67838	36.53	0.1119	0.0207	0.1273	0.0179	57.03	57	55.24
NBR020.A0101.TF1.1	ds	17891063	15941277	0	0	0	3152311	1853376	286302	1567074	19.775	11.626	3.762	1.183	0.4085	0.7236	30.21	8.01	1.99	0.48	0.11	499	1.45489	58.26	0.1683	0.0228	0.1798	0.0198	49.35	47	55.58
NBR021.A0101.TF1.1	ds	22432485	20386878	0	0	0	8000569	5103424	2036758	3066666	39.244	25.033	8.381	1.664	0.611	0.8582	42.43	13.8	3.72	0.89	0.19	1224	3.69177	73.86	0.1593	0.025	0.177	0.0229	50.48	48	54.54
NBR022.A0101.TF1.1	ds	17116922	15606298	0	0	0	188706	95405	24610	70795	1.209	0.611	0.203	1.348	0.0169	0.1308	1.67	0.02	0	0	0	29	0.0815982	79.06	0.2451	0.0272	0.2505	0.0298	45.14	42	54.1
NBR022.A0201.TF1.1	ss	19025714	13663930	0	0	0	217671	110773	25485	85288	1.593	0.811	0.265	1.299	0.0229	0.1528	2.24	0.05	0	0	0	36	0.0925825	77.91	0.0079	0.0052	0.5077	0.3039	43.14	41	51.49
NBR023.A0101.TF1.1	ds	18574170	16682640	0	0	0	5521838	3358360	887907	2470453	33.099	20.131	6.838	1.359	0.5914	0.8719	40.38	13.43	3.94	1.03	0.25	947	2.86487	72.37	0.1723	0.0248	0.1879	0.0217	49.63	47	55.01
NBR024.A0101.TF1.1	ds	19480034	16883856	0	0	0	5474668	2955161	2274525	680636	32.425	17.503	6.13	4.342	0.0565	0.2397	5.44	0.2	0.01	0	0	315	0.82431	87.11	0.1666	0.0239	0.1804	0.0237	43.06	40	54.45
NBR024.A0201.TF1.1	ss	19228343	13183446	0	0	0	3633406	2097164	455001	1642163	27.56	15.908	5.293	1.277	0.45	0.7545	32.93	9.02	2.3	0.56	0.13	412	1.20279	45.92	0.0124	0.0063	0.3976	0.2429	49.39	47	52.71
NBR025.A0101.TF1.1	ds	23398968	20335227	0	0	0	6367760	4399684	938666	3461018	31.314	21.636	7.48	1.271	0.9063	1.126	53.11	23.39	9.14	3.31	1.13	962	3.17545	50.56	0.1216	0.0224	0.1398	0.019	56.19	55	55.09
NBR026.A0101.TF1.1	ds	17105635	15721604	0	0	0	1089501	599829	81049	518780	6.93	3.815	1.237	1.156	0.1359	0.3881	12.1	1.32	0.14	0.02	0	218	0.599372	76.76	0.2268	0.0265	0.2349	0.0255	46.62	44	55.02
NBR026.A0201.TF1.1	ss	21078874	14914342	0	0	0	1647516	852625	161782	690843	11.047	5.717	1.767	1.234	0.1758	0.4442	15.29	1.99	0.25	0.03	0	279	0.756654	74.86	0.0086	0.0045	0.4646	0.2834	45.31	43	52.15
WAT006.A0102.TF1.1	ss	25122024	22501021	0	0	0	211322	86352	52696	33656	0.939	0.384	0.208	2.566	0.012	0.1117	1.18	0.02	0	0	0	66	0.156738	343.41	0.0121	0.0069	0.5727	0.2867	42.02	40	52.6
WAT006.A0102.TF1.2	ss	33730791	30542365	0	0	0	313169	128800	88660	40140	1.025	0.422	0.23	3.209	0.0137	0.119	1.34	0.03	0	0	0	26	0.0873921	160.16	0.0101	0.0065	0.573	0.2874	42.08	40	52.72
WAT002.A0102.TF1.1	ss	31852534	29081556	0	0	0	1099280	583878	130516	453362	3.78	2.008	0.625	1.288	0.1096	0.3481	9.9	0.95	0.1	0.01	0	167	0.455127	70.62	0.2562	0.032	0.2619	0.0307	44.02	42	55.55
WAT005.A0102.TF1.1	ss	26713837	24209878	0	0	0	150826	68297	15537	52760	0.623	0.282	0.077	1.294	0.011	0.1058	1.08	0.02	0	0	0	13	0.0319271	45.12	0.2653	0.0265	0.2707	0.0309	41.51	38	55.39
TIL001.A0101	ds	8487703	7580806	0	0	0	154686	101273	29633	71640	2.04	1.336	0.546	1.414	0.0242	0.1718	2.14	0.25	0.02	0	0	352	1.24184	1016.1	0.1619	0.0348	0.175	0.0347	53.1	51	56.99
TIL004.A0101	ds	9212268	8281250	0	0	0	59971	36417	12002	24415	0.724	0.44	0.166	1.492	0.0074	0.095	0.66	0.07	0.01	0	0	429	1.35084	3453.27	0.2034	0.0293	0.1944	0.0284	50.5	48	56.69
mt_Capture
Sample Name		# of Raw Reads prior Clip & Merge (C&M)	# reads after C&M prior mapping	# of Merged Reads	% Merged Reads	# reads not attempted to map	# mapped reads prior RMDup (genome)	# mapped reads prior RMDup	# of Duplicates removed	Mapped Reads after RMDup	Endogenous DNA (%)	Cluster Factor	Mean Coverage	std. dev. Coverage	Coverage >= 1X in %	Coverage >= 2X in %	Coverage >= 3X in %	Coverage >= 4X in %	Coverage >= 5X in %	# of reads on mitochondrium	MT/NUC Ratio	DMG 1st Base 3'	DMG 2nd Base 3'	DMG 1st Base 5'	DMG 2nd Base 5'	average fragment length	median fragment length	GC content in %
WAT001.A0101.MT1.1		1013225	924283	0	0	0	21183	21245	9086	12159	2.299	1.747	40.202	11.8623	100	100	100	100	100	0	0	0.1056	0.0106	0.1259	0.0052	54.78	52	45.7
WAT002.A0101.MT1.1		1415012	1301694	0	0	0	4270	4277	1242	3035	0.329	1.409	7.5858	5.1854	98.41	93.79	86.11	77.36	68.13	0	0	0.2335	0.0141	0.2093	0.002	41.41	38	46.29
WAT003.A0101.MT1.1		709628	663287	0	0	0	4087	4096	965	3131	0.618	1.308	8.3884	4.4611	99.03	96.83	93.14	88.21	81.71	0	0	0.2009	0.0157	0.1956	0.0035	44.39	41	45.73
WAT005.A0101.MT1.1		757763	682461	0	0	0	218	218	42	176	0.032	1.239	0.4665	0.7564	34.54	8.75	2.67	0.69	0	0	0	0.1562	0	0.037	0	43.92	37	45.91
WAT005.A0101.MT2.1		656214	600652	0	0	0	13804	13837	12201	1636	2.304	8.458	3.8301	3.484	89.18	72.45	54.55	40.91	31.5	0	0	0.2472	0.0035	0.2757	0.0114	38.79	36	45.04
WAT006.A0102.MT1.2		8900504	7507740	0	0	0	655	655	139	516	0.009	1.269	1.1476	1.2184	62.59	31.73	13.5	4.58	1.65	0	0	0	0	0.7063	0.3084	36.85	35	43.29
WAT006.A0102.TF1.1		25122024	22501021	0	0	0	226	227	42	185	0.001	1.227	0.4256	0.6725	34.33	6.45	1.39	0.37	0.01	0	0	0	0	0.6341	0.2143	38.11	36	43.86
mt from Tfcapture
Sample Name		# of Raw Reads prior Clip & Merge (C&M)	# reads after C&M prior mapping	# of Merged Reads	% Merged Reads	# reads not attempted to map	# mapped reads prior RMDup (genome)	# mapped reads prior RMDup	# of Duplicates removed	Mapped Reads after RMDup	Endogenous DNA (%)	Cluster Factor	Mean Coverage	std. dev. Coverage	Coverage >= 1X in %	Coverage >= 2X in %	Coverage >= 3X in %	Coverage >= 4X in %	Coverage >= 5X in %	# of reads on mitochondrium	MT/NUC Ratio	DMG 1st Base 3'	DMG 2nd Base 3'	DMG 1st Base 5'	DMG 2nd Base 5'	average fragment length	median fragment length	GC content in %
ERI001.A0101.TF1.1		19475186	18556459	0	0	0	7438	7438	1633	5805	0.04	1.281	19.6078	7.1718	100	100	99.96	99.72	99.45	0	0	0.0465	0.0123	0.0755	0.0017	55.97	55	45.88
ERI002.A0101.TF1.1		17100047	16311881	0	0	0	4915	4915	912	4003	0.03	1.228	12.087	5.2606	99.86	99.44	98.52	97.37	95.13	0	0	0.0999	0.0068	0.1085	0.0027	50.03	48	45.84
ERI003.A0101.TF1.1		16455787	15388921	0	0	0	2419	2422	329	2093	0.016	1.157	6.1392	3.4755	98.09	93.69	86.13	76.29	64.59	0	0	0.1272	0.0049	0.1131	0.008	48.6	45	45.93
ERI004.A0101.TF1.1		14621554	13911076	0	0	0	580	580	66	514	0.004	1.128	1.5058	1.3334	73.36	43.99	21.14	8.51	2.71	0	0	0.1053	0.0215	0.0889	0	48.54	45	45.4
ERI005.A0101.TF1.1		20285073	19084302	0	0	0	2650	2652	423	2229	0.014	1.19	6.6521	3.775	98.86	95.08	89.05	78.98	68.43	0	0	0.1304	0.01	0.0882	0	49.45	47	45.34
ERI006.A0101.TF1.1		20735233	19600144	0	0	0	4591	4591	835	3756	0.023	1.222	11.6086	5.2795	99.84	99.32	98.45	96.87	94.31	0	0	0.0922	0.0071	0.1219	0	51.21	48	45.49
ERI007.A0101.TF1.1		24477765	23779333	0	0	0	3429	3435	567	2868	0.014	1.198	9.1167	4.3616	99.8	98.8	95.97	91.95	86.32	0	0	0.0889	0.0034	0.1159	0.0019	52.67	50	45.5
ERI008.A0101.TF1.1		18352903	17514371	0	0	0	4982	4982	964	4018	0.028	1.24	12.3145	5.5478	99.92	99.7	98.64	97.06	94.95	0	0	0.1033	0.0039	0.0943	0.0077	50.78	48	45.62
ERI009.A0101.TF1.1		23899261	22706376	0	0	0	5640	5640	1141	4499	0.025	1.254	14.1622	6.0028	99.99	99.76	99.03	97.98	96.38	0	0	0.1037	0.0101	0.0895	0.0023	52.16	50	45.61
NBR001.A0101.TF1.1		21232611	16390891	0	0	0	1888	1888	1389	499	0.012	3.784	1.3074	1.1961	71.27	36.84	15.66	4.92	1.57	0	0	0.1376	0.0088	0.1393	0	43.41	40	45.47
NBR002.A0101.TF1.1		25252054	22144449	0	0	0	1874	1876	394	1482	0.008	1.266	4.2049	2.7828	94.56	83.28	69.1	55.51	41.61	0	0	0.1667	0.0081	0.1965	0.0035	47.01	45	45.1
NBR003.A0101.TF1.1		19451331	17475858	0	0	0	3049	3051	554	2497	0.017	1.222	7.7256	3.8531	99.52	97.8	93.1	87.07	79.22	0	0	0.1073	0.002	0.1056	0.0044	51.26	49	45.11
NBR004.A0101.TF1.1		24377416	21822982	0	0	0	2908	2908	571	2337	0.013	1.244	7.1305	3.8704	99.43	96.9	91.03	84.04	75.02	0	0	0.1049	0.0066	0.1297	0.0089	50.55	48	44.71
NBR005.A0101.TF1.1		17699154	16018962	0	0	0	745	748	104	644	0.005	1.161	1.7471	1.5137	78.47	48.16	26.55	12.94	5.59	0	0	0.1746	0	0.156	0.0079	44.95	42	45
NBR006.A0101.TF1.1		20985432	18782287	0	0	0	1326	1327	218	1109	0.007	1.197	3.3024	2.3361	93.77	77.23	57.41	40.49	25.9	0	0	0.1182	0.0049	0.1435	0	49.34	47	44.69
NBR007.A0101.TF1.1		19726198	18401526	0	0	0	1366	1366	221	1145	0.007	1.193	3.2636	2.3266	91.09	76.39	56.91	39.72	25.56	0	0	0.1602	0	0.1754	0.0048	47.23	45	44.96
NBR008.A0101.TF1.1		21159044	17337793	0	0	0	265	265	156	109	0.002	2.431	0.2765	0.5344	23.8	3.41	0.43	0	0	0	0	0.2174	0	0.1905	0	42.03	40	45.4
NBR009.A0101.TF1.1		20088042	18068767	0	0	0	1104	1104	174	930	0.006	1.187	2.6415	1.9753	87.28	66.65	47.05	29.74	16.92	0	0	0.139	0	0.1622	0.0115	47.06	45	44.42
NBR010.A0101.TF1.1		24424380	21469894	0	0	0	2507	2510	400	2110	0.012	1.19	6.3139	3.4277	98.88	95.54	88.86	78.1	67	0	0	0.1273	0.0055	0.1828	0.008	49.58	47	44.72
NBR011.A0101.TF1.1		16467508	15134551	0	0	0	1623	1623	241	1382	0.011	1.174	3.8957	2.5459	95.49	83.95	66.99	50.41	35.02	0	0	0.159	0.0223	0.2007	0.004	46.71	44	44.77
NBR012.A0101.TF1.1		17899053	15553513	0	0	0	1996	1997	356	1641	0.013	1.217	4.7349	3.1078	96.25	87.06	74.21	60.36	46.95	0	0	0.1513	0.0195	0.1909	0	47.81	45	45.01
NBR013.A0101.TF1.1		20146159	17996200	0	0	0	3248	3254	608	2646	0.018	1.23	8.1129	3.9821	99.31	97.92	94.86	89.19	81.92	0	0	0.1295	0.0084	0.1287	0.0039	50.8	48	44.81
NBR014.A0101.TF1.1		18574282	15871669	0	0	0	569	570	102	468	0.004	1.218	1.3636	1.3086	69.77	39.29	16.06	6.79	3.42	0	0	0.1515	0.0099	0.093	0	48.28	44.5	45.25
NBR015.A0101.TF1.1		18383141	16566213	0	0	0	1816	1818	294	1524	0.011	1.193	4.7589	2.8471	97.93	91.46	78.68	63.36	47.47	0	0	0.1066	0.0098	0.147	0.0069	51.74	50	45.36
NBR016.A0101.TF1.1		20682916	18369783	0	0	0	3168	3168	603	2565	0.017	1.235	7.7725	4.1313	99.02	96.89	93.2	87.26	78.5	0	0	0.1238	0.0062	0.0983	0	50.21	47	44.95
NBR017.A0101.TF1.1		21559162	19603594	0	0	0	634	634	84	550	0.003	1.153	1.6131	1.4441	76.56	46.13	21.67	10.06	3.46	0	0	0.1304	0.0087	0.1678	0.0108	48.59	47	45.06
NBR018.A0101.TF1.1		23519133	21190393	0	0	0	2558	2558	436	2122	0.012	1.205	6.3756	3.6526	98.8	95.93	89.22	79.91	67.45	0	0	0.1187	0.0049	0.1267	0.0075	49.78	47	45.25
NBR019.A0101.TF1.1		20748275	18352941	0	0	0	1906	1912	349	1563	0.01	1.223	4.9012	3.0014	97.42	91.01	79.42	63.4	47.44	0	0	0.1279	0	0.1242	0.0109	51.96	49	44.91
NBR020.A0101.TF1.1		17891063	15941277	0	0	0	1355	1355	234	1121	0.008	1.209	3.1069	2.4268	90.02	71.91	51.8	35.89	23.81	0	0	0.1331	0.009	0.1948	0	45.92	43	44.89
NBR021.A0101.TF1.1		22432485	20386878	0	0	0	3287	3287	776	2511	0.016	1.309	7.2692	3.8309	98.87	95.97	90.77	83.2	75.23	0	0	0.1453	0.0069	0.1553	0.0047	47.97	46	44.38
NBR022.A0101.TF1.1		17116922	15606298	0	0	0	76	76	10	66	0	1.152	0.1764	0.41	16.5	1.14	0	0	0	0	0	0.2857	0.0909	0.3333	0	44.29	41	43.89
NBR023.A0101.TF1.1		18574170	16682640	0	0	0	2373	2376	412	1964	0.014	1.21	5.6108	3.4331	98.11	92.53	82.53	69.92	56.81	0	0	0.1481	0.0055	0.1616	0.0029	47.34	45	44.91
NBR024.A0101.TF1.1		19480034	16883856	0	0	0	1502	1502	808	694	0.009	2.164	1.767	1.5011	78.7	49.51	26.77	13.51	5.19	0	0	0.1218	0	0.1775	0	42.19	40	44.56
NBR025.A0101.TF1.1		23398968	20335227	0	0	0	2314	2316	416	1900	0.011	1.219	6.0019	3.2366	98.46	95.11	88.14	76.73	62.89	0	0	0.1215	0.0086	0.1041	0	52.34	50	44.82
NBR026.A0101.TF1.1		17105635	15721604	0	0	0	519	519	57	462	0.003	1.123	1.2403	1.3224	65.61	32.36	15	6.36	3.06	0	0	0.1979	0	0.215	0	44.48	43	44.68

## Sheet: Table9_SexDet&ContEst
Supplementary Table 9: Sex determination and contamination estimation through ANGSD for nuclear contamination in males, and through schmutzi assessing the contamination based on mitochondrial data.
Sex determination							ANGSD			schmutzi
Sample	xCov	yCov	autCov	xrate	yrate	sex	contamination rate	SE		mean	min	max
WAT001.A0101.TF1.1_trimL2.R2	0.964449	0.0520355	1.28469	0.750725	0.0405043	XX	0.121305	0.00501461		0.02	0.01	0.03
WAT002.A0101.TF1.1_trimL2.R2	0.142034	0.00967248	0.189689	0.748773	0.0509913	XX	0.152271	0.0232423		0.9	0.6	0.12
WAT003.A0101.TF1.1_trimL2.R2	0.837552	0.0394245	1.14135	0.733826	0.034542	XX	0.179152	0.00630928		0.01	0	0.02
WAT005.A0101.TF1.1_trimL2.R2	0.00947934	0.0108662	0.0235928	0.40179	0.460573	XY	n/a	n/a		0.01	0	0.02
WAT006.A0102.TF1.1_2.merged.bam.sorted_rmdup.bam.sorted_trimL2.R2	0.00655009	0.00777472	0.0145296	0.45081	0.535095	XY	n/a	n/a		n/a
ERI001.A0101.TF1.1.bam.trim2	0.60636	0.861739	1.53064	0.396148	0.562993	XY	0.001207	0.0016739		n/a
ERI002.A0101.TF1.1.bam.trim2	0.780749	0.0381084	1.0159	0.768529	0.037512	XX	0.12612	0.00923627		0.01	0	0.02
ERI003.A0101.TF1.1.bam.trim2	0.415103	0.0225895	0.512503	0.809952	0.0440768	XX	0.152302	0.0155964		0.01	0	0.03
ERI004.A0101.TF1.1.bam.trim2	0.141567	0.00599939	0.172496	0.820697	0.0347799	XX	0.142598	0.0386777		n/a
ERI005.A0101.TF1.1.bam.trim2	0.309061	0.391276	0.763751	0.404662	0.512308	XY	0.003097	0.00397413		0.02	0.01	0.03
ERI006.A0101.TF1.1.bam.trim2	0.426107	0.590542	1.07628	0.395907	0.548688	XY	0.001117	0.00245222		0.01	0	0.02
ERI007.A0101.TF1.1.bam.trim2	0.849977	0.0370064	1.04499	0.813383	0.0354132	XX	0.195649	0.0104697		0.01	0	0.02
ERI008.A0101.TF1.1.bam.trim2	0.810573	0.0397	1.00212	0.808858	0.039616	XX	0.134332	0.00933493		0.01	0	0.02
ERI009.A0101.TF1.1.bam.trim2	0.570588	0.737741	1.40084	0.407318	0.526642	XY	0.003876	0.00257965		0.02	0.01	0.03
NBR001.A0101.TF1.1.bam.trim2	0.0246503	0.00156107	0.0300526	0.820239	0.0519446	XX	n/a	n/a		n/a
NBR002.A0101.TF1.1.bam.trim2	0.122891	0.150842	0.318444	0.385911	0.473685	XY	-0.001882	0.00201266		n/a
NBR003.A0101.TF1.1.bam.trim2	0.693365	0.0350781	0.889431	0.77956	0.0394388	XX	0.169393	0.0115242		0.02	0.01	0.03
NBR004.A0101.TF1.1.bam.trim2	0.395856	0.511999	1.01402	0.390383	0.50492	XY	0.007446	0.0044241		n/a
NBR005.A0101.TF1.1.bam.trim2	0.0799976	0.100398	0.208115	0.384391	0.482416	XY	n/a	n/a		n/a
NBR006.A0101.TF1.1.bam.trim2	0.589734	0.0254974	0.739678	0.797285	0.0344709	XX	0.192946	0.0135035		n/a
NBR007.A0101.TF1.1.bam.trim2	0.178582	0.244414	0.467384	0.382088	0.52294	XY	0.010904	0.00942983		n/a
NBR008.A0101.TF1.1.bam.trim2	0.00449657	0.0046832	0.00945925	0.475362	0.495092	XY	n/a	n/a		n/a
NBR009.A0101.TF1.1.bam.trim2	0.154719	0.200306	0.404495	0.382499	0.4952	XY	-0.002522	0.00234281		n/a
NBR010.A0101.TF1.1.bam.trim2	0.290473	0.366116	0.728372	0.398798	0.50265	XY	0.020421	0.00831171		0.01	0	0.02
NBR011.A0101.TF1.1.bam.trim2	0.260525	0.34371	0.667264	0.390438	0.515103	XY	-0.001849	0.000812219		n/a
NBR012.A0101.TF1.1.bam.trim2	0.230197	0.276768	0.575687	0.399865	0.480761	XY	0.00736	0.00707719		0.03	0	0.06
NBR013.A0101.TF1.1.bam.trim2	0.539965	0.0230487	0.694088	0.777949	0.0332072	XX	0.186651	0.0141691		0.01	0	0.02
NBR014.A0101.TF1.1.bam.trim2	0.0359158	0.0391797	0.0908666	0.395259	0.431178	XY	n/a	n/a		n/a
NBR015.A0101.TF1.1.bam.trim2	0.281234	0.369605	0.717685	0.391863	0.514996	XY	0.005128	0.00469714		n/a
NBR016.A0101.TF1.1.bam.trim2	0.709037	0.0299969	0.883029	0.80296	0.0339705	XX	0.20289	0.0123687		n/a
NBR017.A0101.TF1.1.bam.trim2	0.142673	0.191215	0.362628	0.393442	0.527303	XY	-0.002741	0.00147989		n/a
NBR018.A0101.TF1.1.bam.trim2	0.705651	0.0305173	0.90258	0.781815	0.0338112	XX	0.195355	0.0122253		0.02	0.01	0.03
NBR019.A0101.TF1.1.bam.trim2	0.421618	0.548332	1.06464	0.396019	0.51504	XY	0.008689	0.00439511		0.02	0	0.04
NBR020.A0101.TF1.1.bam.trim2	0.152953	0.19648	0.39328	0.388916	0.499593	XY	0.006688	0.0105999		n/a
NBR021.A0101.TF1.1.bam.trim2	0.479886	0.0205999	0.584607	0.820869	0.0352372	XX	0.167838	0.0156648		0.01	0	0.02
NBR022.A0101.TF1.1.bam.trim2	0.00628257	0.0083869	0.016044	0.391584	0.522744	XY	n/a	n/a		n/a
NBR023.A0101.TF1.1.bam.trim2	0.456317	0.0199878	0.566134	0.806023	0.0353058	XX	0.187176	0.0166519		0.02	0.01	0.03
NBR024.A0101.TF1.1.bam.trim2	0.0224903	0.0264769	0.0530423	0.424007	0.499166	XY	n/a	n/a		n/a
NBR025.A0101.TF1.1.bam.trim2	0.355598	0.438843	0.881553	0.403377	0.497807	XY	0.007526	0.00461848		0.01	0	0.02
NBR026.A0101.TF1.1.bam.trim2	0.100703	0.00462198	0.129752	0.776119	0.0356216	XX	0.243082	0.0657923		n/a
TIL001.A0101.trim2	0.00821011	0.010101	0.0225265	0.364465	0.448405	XY	n/a	n/a		0.02	0.01	0.03
TIL004.A0101.trim2	0.00292143	0.00281604	0.0068851	0.424312	0.409005	XY	n/a	n/a		0.02	0.01	0.03

## Sheet: Table10_pca
Supplementary Table 10:principal component analysis, present-day populations used to calculate the principal components, results for the principal components 1-10.
pcs calculated based on			ID	PC1	PC2	PC3	PC4	PC5	PC6	PC7	PC8	PC9	PC10	PopGroup
Ami			ID	PC1	PC2	PC3	PC4	PC5	PC6	PC7	PC8	PC9	PC10	PopGroup
Atayal			WAT001.A0101.TF1.1.bam	0.0216	0.0052	-0.0027	0.0067	0.0157	-0.0052	-0.0250	0.0016	0.0235	0.0006	WAT001
Mamanwa			WAT003.A0101.TF1.1.bam	0.0218	0.0045	-0.0034	0.0080	0.0191	-0.0085	-0.0225	0.0018	0.0058	0.0005	WAT003
Mamanwa1			WAT006.A0102.TF1.1_2.bam	0.0279	0.0025	-0.0051	0.0047	-0.0291	0.0265	-0.0239	0.0085	-0.0703	0.0113	WAT006.1_2
Semende			ERI001.A0101.TF1.1.bam	0.0213	-0.0196	0.0321	-0.0053	-0.0063	-0.0010	0.0004	-0.0047	-0.0029	-0.0008	Eriama
Borneo			ERI002.A0101.TF1.1.bam	0.0171	-0.0171	0.0274	-0.0079	-0.0090	-0.0041	-0.0083	0.0036	-0.0070	0.0022	Eriama
Dusun.DG			ERI003.A0101.TF1.1.bam	0.0178	-0.0171	0.0299	-0.0085	-0.0112	-0.0043	-0.0027	0.0006	-0.0085	0.0005	Eriama
Burmese.DG			ERI005.A0101.TF1.1.bam	0.0208	-0.0228	0.0310	-0.0090	-0.0009	-0.0077	0.0046	0.0014	-0.0160	-0.0012	Eriama
Cambodian			ERI006.A0101.TF1.1.bam	0.0130	-0.0114	0.0252	-0.0141	-0.0065	-0.0068	0.0078	0.0028	-0.0064	-0.0014	Eriama
Dai			ERI007.A0101.TF1.1.bam	0.0175	-0.0184	0.0274	-0.0114	-0.0140	-0.0036	0.0115	-0.0032	0.0073	-0.0012	Eriama
Daur			ERI008.A0101.TF1.1.bam	0.0202	-0.0224	0.0292	-0.0110	-0.0132	-0.0063	0.0066	0.0030	-0.0086	-0.0010	Eriama
Han			ERI009.A0101.TF1.1.bam	0.0177	-0.0143	0.0243	-0.0092	-0.0112	-0.0062	0.0093	-0.0003	-0.0191	0.0003	Eriama
Hezhen			NBR002.A0101.TF1.1.bam	0.0028	0.0041	0.0199	-0.0185	-0.0344	-0.0230	0.0169	0.0052	-0.0289	0.0002	Nebira
Japanese			NBR003.A0101.TF1.1.bam	0.0018	0.0040	0.0200	-0.0249	-0.0155	-0.0218	0.0071	-0.0041	-0.0104	0.0022	Nebira
Kinh			NBR004.A0101.TF1.1.bam	0.0032	0.0024	0.0190	-0.0256	-0.0204	-0.0203	0.0008	-0.0063	-0.0201	0.0014	Nebira
Korean			NBR006.A0101.TF1.1.bam	0.0039	0.0039	0.0193	-0.0205	-0.0169	-0.0078	0.0115	-0.0023	-0.0056	-0.0010	Nebira
Lahu			NBR007.A0101.TF1.1.bam	0.0043	-0.0002	0.0188	-0.0162	-0.0123	-0.0156	0.0031	0.0034	0.0038	0.0009	Nebira
Miao			NBR008.A0101.TF1.1.bam	0.0028	-0.0011	-0.0056	-0.0185	-0.0379	0.0035	0.0183	0.0142	-0.0463	0.0004	Nebira
Naxi			NBR009.A0101.TF1.1.bam	0.0033	0.0016	0.0180	-0.0183	-0.0164	-0.0264	-0.0125	-0.0017	0.0064	0.0011	Nebira
Oroqen			NBR010.A0101.TF1.1.bam	0.0031	0.0017	0.0179	-0.0162	-0.0191	-0.0199	0.0053	-0.0007	-0.0077	-0.0019	Nebira
She			NBR011.A0101.TF1.1.bam	0.0050	0.0004	0.0187	-0.0200	-0.0179	-0.0202	0.0001	-0.0026	-0.0200	0.0015	Nebira
Thai			NBR012.A0101.TF1.1.bam	0.0046	0.0023	0.0198	-0.0212	-0.0230	-0.0059	0.0017	0.0024	0.0001	0.0011	Nebira
Tu			NBR013.A0101.TF1.1.bam	0.0031	0.0055	0.0187	-0.0188	-0.0163	-0.0135	0.0062	-0.0002	-0.0010	0.0016	Nebira
Tujia			NBR014.A0101.TF1.1.bam	0.0056	0.0047	0.0149	-0.0186	-0.0117	-0.0155	0.0210	-0.0135	-0.0060	-0.0049	Nebira
Xibo			NBR015.A0101.TF1.1.bam	0.0058	-0.0022	0.0220	-0.0140	-0.0151	-0.0164	0.0155	-0.0034	-0.0157	-0.0007	Nebira
Yi			NBR016.A0101.TF1.1.bam	0.0044	0.0021	0.0187	-0.0253	-0.0211	-0.0072	-0.0032	-0.0002	-0.0041	0.0042	Nebira
Australian			NBR017.A0101.TF1.1.bam	0.0042	0.0046	0.0210	-0.0226	-0.0092	-0.0132	0.0000	0.0019	-0.0134	-0.0023	Nebira
Australian_WGA			NBR018.A0101.TF1.1.bam	0.0042	0.0039	0.0176	-0.0201	-0.0184	-0.0187	0.0025	-0.0071	-0.0101	-0.0026	Nebira
Papuan			NBR019.A0101.TF1.1.bam	0.0049	0.0005	0.0169	-0.0204	-0.0122	-0.0102	0.0038	-0.0068	-0.0195	0.0009	Nebira
Papuan_Central			NBR020.A0101.TF1.1.bam	0.0022	0.0077	0.0161	-0.0205	-0.0231	-0.0109	0.0003	-0.0043	-0.0186	0.0006	Nebira
Papuan_Gulf			NBR021.A0101.TF1.1.bam	0.0058	0.0012	0.0199	-0.0202	-0.0168	-0.0208	0.0109	0.0004	-0.0119	0.0051	Nebira
New_Guinea			NBR022.A0101.TF1.1.bam	0.0070	-0.0169	0.0057	-0.0136	-0.0072	-0.0314	0.0175	0.0189	-0.0038	-0.0029	Nebira_lc
Tongan			NBR023.A0101.TF1.1.bam	0.0044	-0.0003	0.0218	-0.0195	-0.0181	-0.0226	-0.0044	0.0012	-0.0145	0.0017	Nebira
Rennell_and_Bellona			TIL001.A0101.bam	0.0158	-0.0183	0.0269	-0.0232	-0.0300	0.0146	-0.0486	0.0070	-0.0109	-0.0114	Tilu
Tikopia			TIL004.A0101.bam	0.0207	-0.0299	0.0465	-0.0152	-0.0537	0.0049	0.0306	0.0167	0.0629	0.0179	Tilu
Ontong_Java			NBR025.A0101.TF1.1.bam	0.0062	-0.0019	0.0193	-0.0197	-0.0124	-0.0119	0.0126	-0.0035	-0.0218	0.0018	Nebira
Santa_Isabel			A_Ju_hoan_North-5.DG	-0.0014	-0.0122	0.0137	0.0055	0.0056	0.0202	-0.0051	0.0259	-0.0159	0.0235	Ju_hoan_North.DG
Santa_Cruz			AMA001.B0101.TF1.1.bam	-0.0054	0.0080	0.0101	-0.0215	0.0118	-0.0006	-0.0105	-0.0070	-0.0010	0.0097	AruManara_2000BP
Nasioi			AMA0038.A0101.TF1.1.bam	-0.0088	0.0064	0.0096	-0.0236	-0.0000	-0.0089	0.0010	-0.0119	0.0061	0.0009	AruManara_2000BP
Choiseul			AMA004.AB0101.TF1.1.bam	-0.0046	0.0007	0.0115	-0.0254	-0.0006	-0.0045	0.0096	-0.0049	0.0000	0.0021	AruManara_2000BP
Nggela			AMA005.A0101.TF1.1.bam	-0.0054	0.0012	0.0067	-0.0214	0.0031	0.0006	0.0000	0.0001	-0.0113	0.0022	AruManara_2000BP
Kolombangara			AMA009.AB0101.TF1.1.bam	0.0047	-0.0043	0.0163	-0.0148	-0.0021	0.0051	0.0068	-0.0077	0.0020	0.0028	AruManara_950BP
Makira			B_Ju_hoan_North-4.DG	-0.0015	-0.0112	0.0125	0.0059	0.0079	0.0175	-0.0079	0.0261	-0.0243	0.0215	Ju_hoan_North.DG
Malaita			BR_Kashmiri_Pandit-1.DG	-0.0062	-0.0100	0.0057	0.0120	0.0096	0.0102	-0.0073	0.0278	-0.0071	0.0214	Kashmiri_Pandit.DG
Ranongga			Denisova_published.DG	0.0042	-0.0150	0.0159	0.0050	0.0092	0.0183	0.0006	0.0237	-0.0230	0.0233	Denisova_published.DG
Russell			JAB001.A0101.TF1.1.bam	0.0043	-0.0092	0.0163	-0.0161	0.0090	0.0127	-0.0040	0.0019	-0.0005	0.0007	JAB001
Savo			KMO001.A0101.TF1.1.bam	-0.0055	0.0028	0.0066	-0.0151	0.0242	0.0041	-0.0003	0.0040	0.0148	0.0021	KMO001
Vella_Lavella			LIA001002.TF1.1_rmdup.bam	-0.0110	0.0022	0.0085	-0.0174	0.0189	0.0204	0.0036	0.0179	0.0087	0.0045	LIA001002
Ata			LIT001.A0101.TF1.1.bam	0.0010	-0.0025	0.0150	-0.0142	0.0052	0.0058	-0.0110	0.0020	-0.0188	0.0068	LIT001
Baining_Malasait			S_Eskimo_Chaplin-1.DG	-0.0167	-0.0124	-0.0003	0.0229	-0.0183	-0.0146	0.0100	0.0006	-0.0108	0.0222	Eskimo_Chaplin.DG
Baining_Marabu			S_Eskimo_Naukan-1.DG	-0.0153	-0.0118	-0.0009	0.0250	-0.0120	-0.0123	0.0108	-0.0022	-0.0052	0.0227	Eskimo_Naukan.DG
Bajo			S_Eskimo_Naukan-2.DG	-0.0162	-0.0122	0.0000	0.0244	-0.0132	-0.0118	0.0090	0.0018	0.0011	0.0214	Eskimo_Naukan.DG
Buka			S_Eskimo_Sireniki-1.DG	-0.0164	-0.0131	0.0012	0.0236	-0.0147	-0.0156	0.0152	-0.0056	0.0003	0.0227	Eskimo_Sireniki.DG
Burmese			S_Eskimo_Sireniki-2.DG	-0.0159	-0.0131	0.0000	0.0213	-0.0151	-0.0119	0.0067	-0.0040	-0.0067	0.0223	Eskimo_Sireniki.DG
Dusun			S_Ju_hoan_North-1.DG	-0.0016	-0.0122	0.0121	0.0079	0.0117	0.0189	-0.0100	0.0250	-0.0194	0.0226	Ju_hoan_North.DG
Ilocano			S_Ju_hoan_North-2.DG	-0.0015	-0.0121	0.0107	0.0059	0.0085	0.0218	-0.0106	0.0267	-0.0172	0.0218	Ju_hoan_North.DG
Kankanaey			S_Ju_hoan_North-3.DG	-0.0019	-0.0113	0.0096	0.0046	0.0075	0.0181	-0.0057	0.0274	-0.0203	0.0217	Ju_hoan_North.DG
Kol_New_Britain			Sanganji_131421-3_A2.SG	-0.0172	0.0044	0.0146	0.0115	0.0196	-0.0338	-0.0098	-0.0090	0.0891	0.0132	Japan_Jomon.SG
Kove			Sanganji_131464_B.SG	-0.0127	-0.0024	-0.0072	0.0286	-0.0130	-0.0099	-0.0158	0.0064	-0.0105	0.0150	Japan_Jomon.SG
Kuot_Kabil			TanjungPinang1.TF.bam	0.0003	-0.0014	0.0160	-0.0203	0.0033	-0.0063	0.0012	-0.0022	-0.0058	0.0032	TanjungPinang
Kuot_Lamalaua			TanjungPinang2.TF.bam	-0.0022	-0.0011	0.0135	-0.0218	0.0062	0.0022	-0.0039	-0.0067	0.0006	0.0027	TanjungPinang
Lavongai			TanjungPinang4.TF.bam	-0.0027	0.0012	0.0112	-0.0224	-0.0010	-0.0065	0.0058	-0.0104	-0.0092	0.0008	TanjungPinang
Lebbo			TanjungPinang6.TF.bam	-0.0047	0.0033	0.0087	-0.0236	0.0011	-0.0033	-0.0136	-0.0039	0.0012	0.0008	TanjungPinang
Madak			TOP002.A0101.TF1.1.bam	-0.0121	0.0085	0.0081	-0.0225	0.0062	0.0162	0.0017	-0.0001	-0.0108	0.0032	Topagaro_250BP
Malay			TOP004.A0101.TF1.1.bam	-0.0120	0.0057	0.0034	-0.0305	0.0066	0.0029	-0.0057	-0.0107	-0.0081	0.0004	Topogaro_250BP
Mamusi			Ust_Ishim_published.DG	-0.0038	-0.0084	0.0054	0.0093	0.0148	0.0154	-0.0001	0.0263	-0.0105	0.0209	Ust_Ishim_HG_published.DG
Mamusi_Paleabu			I2497_all	-0.0187	-0.0018	0.0037	-0.0078	0.0128	0.0169	-0.0009	0.0111	0.0124	-0.0057	Vietnam_BA_all
Mangseng			I4451_all	0.0273	-0.0124	-0.0047	0.0022	0.0109	-0.0021	-0.0256	0.0031	-0.0197	-0.0016	Vanuatu_2300BP_all
Manus			I2497	-0.0193	-0.0024	0.0038	-0.0099	0.0119	0.0188	0.0000	0.0080	0.0198	-0.0054	Vietnam_BA
Melamela			I4451	0.0273	-0.0124	-0.0037	0.0034	0.0138	-0.0047	-0.0142	0.0013	-0.0141	-0.0011	TAP1
Mengen			A_Han-4.DG	-0.0203	-0.0054	-0.0013	0.0063	-0.0029	0.0023	-0.0005	0.0010	0.0003	-0.0042	Han.DG
Murut			A_Mbuti-5.DG	-0.0017	-0.0125	0.0105	0.0035	0.0071	0.0192	-0.0078	0.0254	-0.0160	0.0241	Mbuti.DG
Mussau			A_Karitiana-4.DG	-0.0140	-0.0099	-0.0000	0.0176	-0.0086	-0.0066	0.0081	0.0018	-0.0155	0.0167	Karitiana.DG
Nailik			A_Yoruba-4.DG	-0.0031	-0.0113	0.0093	0.0054	0.0097	0.0163	-0.0045	0.0272	-0.0177	0.0218	Yoruba.DG
Nakanai_Bileki			A_Sardinian-4.DG	-0.0060	-0.0085	0.0070	0.0083	0.0103	0.0150	-0.0059	0.0301	-0.0050	0.0232	Sardinian.DG
Nakanai_Loso			A_French-4.DG	-0.0059	-0.0104	0.0070	0.0129	0.0115	0.0093	-0.0010	0.0257	-0.0133	0.0285	French.DG
Notsi			A_Dinka-4.DG	-0.0031	-0.0113	0.0106	0.0047	0.0061	0.0168	-0.0059	0.0286	-0.0186	0.0228	Dinka.DG
Saposa			A_Dai-5.DG	-0.0185	-0.0004	0.0015	-0.0061	0.0180	0.0174	-0.0031	0.0156	0.0220	-0.0140	Dai.DG
Southwest_Bougainville			A_Mandenka-4.DG	-0.0023	-0.0092	0.0081	0.0054	0.0087	0.0182	-0.0131	0.0277	-0.0255	0.0247	Mandenka.DG
Sulka			Href.REF	-0.0056	-0.0105	0.0092	0.0045	0.0145	0.0204	0.0051	0.0277	-0.0013	0.0246	Href.REF
Tagalog			Chimp.REF	0.0015	-0.0121	0.0140	0.0071	0.0104	0.0188	-0.0082	0.0234	-0.0227	0.0255	Chimp.REF
Teop			Gorilla.REF	0.0014	-0.0132	0.0126	0.0078	0.0060	0.0201	-0.0092	0.0237	-0.0271	0.0250	Gorilla.REF
Tigak			S_Jordanian-2.DG	-0.0055	-0.0092	0.0065	0.0102	0.0125	0.0122	-0.0064	0.0254	-0.0069	0.0243	Jordanian.DG
Tolai			S_Yakut-1.DG	-0.0166	-0.0117	-0.0031	0.0234	-0.0167	-0.0101	0.0071	-0.0053	-0.0048	0.0208	Yakut.DG
Vietnamese			S_Altaian-1.DG	-0.0163	-0.0129	0.0006	0.0211	-0.0108	-0.0096	0.0024	-0.0025	-0.0059	0.0195	Altaian.DG
Visayan			BR_Kurumba-1.DG	-0.0056	-0.0078	0.0025	0.0050	0.0061	0.0143	0.0015	0.0287	-0.0049	0.0191	Kurumba.DG
			S_Luo-2.DG	-0.0022	-0.0101	0.0085	0.0053	0.0105	0.0209	-0.0119	0.0273	-0.0151	0.0223	Luo.DG
			S_Spanish-1.DG	-0.0055	-0.0097	0.0051	0.0097	0.0147	0.0098	0.0022	0.0277	0.0001	0.0249	Spanish.DG
			S_Igbo-2.DG	-0.0021	-0.0109	0.0086	0.0052	0.0122	0.0142	-0.0142	0.0258	-0.0295	0.0216	Igbo.DG
			S_Jordanian-3.DG	-0.0055	-0.0084	0.0029	0.0113	0.0072	0.0128	0.0013	0.0259	-0.0116	0.0261	Jordanian.DG
			S_Punjabi-2.DG	-0.0062	-0.0081	0.0048	0.0074	0.0117	0.0135	-0.0039	0.0280	-0.0017	0.0203	Punjabi.DG
			S_Naxi-2.DG	-0.0190	-0.0112	-0.0034	0.0220	-0.0121	-0.0116	0.0077	0.0107	0.0045	-0.0025	Naxi.DG
			S_Mbuti-3.DG	-0.0008	-0.0124	0.0101	0.0052	0.0105	0.0185	-0.0184	0.0277	-0.0143	0.0229	Mbuti.DG
			S_Adygei-1.DG	-0.0069	-0.0102	0.0065	0.0127	0.0107	0.0102	0.0003	0.0279	-0.0072	0.0245	Adygei.DG
			S_Bougainville-2.DG	0.0196	0.0321	0.0105	0.0422	-0.0001	0.0495	0.0534	0.0034	-0.0433	-0.0024	Bougainville.DG
			S_Irula-2.DG	-0.0057	-0.0084	0.0028	0.0057	0.0102	0.0171	-0.0096	0.0273	-0.0161	0.0200	Irula.DG
			S_French-1.DG	-0.0055	-0.0098	0.0067	0.0105	0.0080	0.0129	0.0039	0.0290	-0.0220	0.0262	French.DG
			S_Piapoco-1.DG	-0.0146	-0.0118	-0.0019	0.0189	-0.0105	-0.0073	0.0094	0.0023	-0.0039	0.0184	Piapoco.DG
			S_Bergamo-1.DG	-0.0054	-0.0086	0.0041	0.0098	0.0115	0.0144	0.0078	0.0301	-0.0133	0.0265	Bergamo.DG
			S_Biaka-2.DG	-0.0015	-0.0115	0.0102	0.0044	0.0103	0.0198	-0.0139	0.0258	-0.0202	0.0219	Biaka.DG
			S_Mandenka-1.DG	-0.0033	-0.0098	0.0093	0.0032	0.0083	0.0140	-0.0077	0.0248	-0.0225	0.0209	Mandenka.DG
			S_Kalash-1.DG	-0.0068	-0.0108	0.0042	0.0112	0.0075	0.0108	-0.0047	0.0252	-0.0089	0.0238	Kalash.DG
			S_Burusho-1.DG	-0.0081	-0.0127	0.0046	0.0118	0.0073	0.0125	-0.0011	0.0226	-0.0101	0.0217	Burusho.DG
			S_BedouinB-1.DG	-0.0054	-0.0073	0.0055	0.0078	0.0078	0.0147	0.0002	0.0298	-0.0119	0.0247	BedouinB.DG
			S_Papuan-1.DG	0.0279	-0.0425	0.0526	-0.0079	-0.0127	0.0080	0.0337	-0.0025	0.0124	-0.0018	Papuan.DG
			S_Surui-2.DG	-0.0145	-0.0119	-0.0010	0.0185	-0.0096	-0.0077	0.0091	0.0002	-0.0164	0.0218	Surui.DG
			S_Yoruba-2.DG	-0.0024	-0.0119	0.0077	0.0045	0.0122	0.0205	-0.0062	0.0240	-0.0158	0.0220	Yoruba.DG
			S_Polish-1.DG	-0.0059	-0.0081	0.0054	0.0123	0.0117	0.0096	0.0059	0.0258	-0.0089	0.0242	Polish.DG
			T_Sherpa-1.DG	-0.0176	-0.0110	-0.0046	0.0241	-0.0119	-0.0048	0.0058	0.0041	-0.0125	-0.0003	Sherpa.DG
			S_Kalash-2.DG	-0.0062	-0.0104	0.0068	0.0088	0.0118	0.0124	-0.0018	0.0251	-0.0127	0.0224	Kalash.DG
			S_Mandenka-2.DG	-0.0020	-0.0107	0.0095	0.0056	0.0126	0.0121	-0.0065	0.0281	-0.0209	0.0215	Mandenka.DG
			S_Daur-2.DG	-0.0184	-0.0139	-0.0029	0.0257	-0.0181	-0.0163	0.0113	-0.0088	-0.0186	0.0192	Daur.DG
			S_Hazara-1.DG	-0.0123	-0.0134	0.0006	0.0171	-0.0060	0.0006	0.0080	0.0117	-0.0133	0.0175	Hazara.DG
			S_BedouinB-2.DG	-0.0056	-0.0107	0.0049	0.0089	0.0129	0.0155	-0.0093	0.0264	-0.0067	0.0242	BedouinB.DG
			S_Burusho-2.DG	-0.0071	-0.0103	0.0056	0.0121	0.0088	0.0129	-0.0064	0.0246	-0.0043	0.0232	Burusho.DG
			S_BantuHerero-2.DG	-0.0026	-0.0116	0.0090	0.0051	0.0105	0.0181	-0.0110	0.0292	-0.0196	0.0226	BantuHerero.DG
			S_Mongola-2.DG	-0.0185	-0.0125	-0.0031	0.0188	-0.0060	-0.0078	0.0002	-0.0044	-0.0131	0.0051	Mongola.DG
			S_Oroqen-2.DG	-0.0183	-0.0146	-0.0030	0.0303	-0.0282	-0.0193	0.0128	-0.0219	-0.0228	0.0498	Oroqen.DG
			S_Papuan-5.DG	0.0284	-0.0367	0.0428	-0.0055	-0.0089	-0.0002	-0.0036	0.0038	-0.0133	0.0000	Papuan.DG
			S_Tlingit-2.DG	-0.0112	-0.0116	0.0018	0.0165	-0.0066	0.0027	0.0062	0.0093	-0.0062	0.0231	Tlingit.DG
			S_Yakut-2.DG	-0.0167	-0.0127	-0.0016	0.0248	-0.0123	-0.0173	0.0090	-0.0024	-0.0078	0.0199	Yakut.DG
			S_Druze-1.DG	-0.0054	-0.0095	0.0075	0.0133	0.0102	0.0167	-0.0041	0.0285	0.0021	0.0243	Druze.DG
			S_Papuan-13.DG	0.0286	-0.0420	0.0542	-0.0082	-0.0094	0.0073	0.0381	-0.0022	0.0082	-0.0042	Papuan.DG
			S_Kusunda-2.DG	-0.0121	-0.0103	0.0016	0.0157	-0.0024	0.0028	-0.0090	0.0164	-0.0035	0.0079	Kusunda.DG
			S_Burmese-2.DG	-0.0156	-0.0042	0.0009	0.0060	0.0036	0.0086	-0.0048	0.0148	-0.0079	0.0007	Burmese.DG
			S_Relli-1.DG	-0.0067	-0.0085	0.0038	0.0052	0.0117	0.0186	-0.0043	0.0288	-0.0102	0.0163	Relli.DG
			S_Kapu-1.DG	-0.0059	-0.0091	0.0033	0.0093	0.0169	0.0115	-0.0107	0.0279	-0.0147	0.0217	Kapu.DG
			S_Tuscan-1.DG	-0.0059	-0.0101	0.0034	0.0101	0.0074	0.0123	-0.0000	0.0280	-0.0132	0.0233	Tuscan.DG
			S_Sindhi-2.DG	-0.0069	-0.0106	0.0039	0.0091	0.0077	0.0138	-0.0053	0.0264	-0.0059	0.0219	Sindhi.DG
			S_Russian-2.DG	-0.0071	-0.0097	0.0052	0.0091	0.0075	0.0124	0.0016	0.0244	-0.0044	0.0264	Russian.DG
			S_Kongo-2.DG	-0.0022	-0.0105	0.0087	0.0065	0.0113	0.0140	-0.0152	0.0261	-0.0244	0.0234	Kongo.DG
			S_Oroqen-1.DG	-0.0183	-0.0134	-0.0026	0.0294	-0.0228	-0.0230	0.0181	-0.0119	-0.0197	0.0456	Oroqen.DG
			S_Mongola-1.DG	-0.0184	-0.0091	-0.0040	0.0152	-0.0057	-0.0107	0.0031	-0.0054	-0.0026	0.0057	Mongola.DG
			S_Hazara-2.DG	-0.0122	-0.0112	-0.0007	0.0176	-0.0043	-0.0019	0.0031	0.0119	-0.0088	0.0174	Hazara.DG
			S_Quechua-1.DG	-0.0140	-0.0131	0.0004	0.0204	-0.0061	-0.0060	0.0062	0.0044	-0.0036	0.0191	Quechua.DG
			S_Dusun-2.DG	-0.0174	0.0074	0.0039	-0.0259	0.0193	0.0163	-0.0000	0.0032	0.0095	0.0007	Dusun.DG
			S_Cree-2.DG	-0.0130	-0.0113	0.0029	0.0164	-0.0057	-0.0032	0.0071	0.0073	-0.0039	0.0206	Cree.DG
			S_Hungarian-1.DG	-0.0060	-0.0090	0.0035	0.0108	0.0124	0.0114	-0.0029	0.0274	-0.0053	0.0235	Hungarian.DG
			S_Tajik-2.DG	-0.0063	-0.0096	0.0040	0.0122	0.0111	0.0059	0.0022	0.0243	-0.0044	0.0241	Tajik.DG
			S_Chane-1.DG	-0.0145	-0.0115	0.0014	0.0177	-0.0083	-0.0066	0.0125	0.0055	-0.0088	0.0201	Chane.DG
			S_Iranian-1.DG	-0.0060	-0.0093	0.0052	0.0077	0.0055	0.0105	-0.0092	0.0276	-0.0135	0.0240	Iranian.DG
			S_Igbo-1.DG	-0.0021	-0.0115	0.0088	0.0041	0.0131	0.0144	-0.0035	0.0242	-0.0160	0.0227	Igbo.DG
			S_Yadava-2.DG	-0.0057	-0.0087	0.0042	0.0084	0.0131	0.0112	-0.0001	0.0289	-0.0090	0.0207	Yadava.DG
			S_Ami-1.DG	-0.0191	0.0109	0.0031	-0.0356	0.0225	0.0159	0.0116	-0.0373	0.0185	-0.0060	Ami.DG
			S_Cambodian-2.DG	-0.0159	-0.0028	0.0020	-0.0143	0.0250	0.0302	-0.0075	0.0478	-0.0039	0.0026	Cambodian.DG
			S_Korean-1.DG	-0.0194	-0.0106	-0.0043	0.0195	-0.0108	-0.0108	0.0016	-0.0026	0.0002	-0.0048	Korean.DG
			S_Dai-2.DG	-0.0188	0.0005	0.0003	-0.0074	0.0217	0.0152	-0.0084	0.0219	0.0138	-0.0169	Dai.DG
			S_Even-3.DG	-0.0170	-0.0122	-0.0029	0.0249	-0.0167	-0.0154	0.0053	-0.0101	-0.0203	0.0256	Even.DG
			S_Icelandic-2.DG	-0.0062	-0.0086	0.0059	0.0137	0.0111	0.0140	0.0072	0.0257	-0.0051	0.0263	Icelandic.DG
			S_Thai-2.DG	-0.0185	-0.0001	0.0007	-0.0104	0.0178	0.0222	-0.0066	0.0275	0.0039	-0.0060	Thai.DG
			S_Papuan-10.DG	0.0278	-0.0428	0.0526	-0.0049	-0.0150	0.0058	0.0406	-0.0057	0.0045	-0.0048	Papuan.DG
			S_Dinka-2.DG	-0.0031	-0.0099	0.0110	0.0065	0.0108	0.0176	-0.0060	0.0263	-0.0080	0.0233	Dinka.DG
			S_Esan-1.DG	-0.0029	-0.0105	0.0085	0.0029	0.0136	0.0141	-0.0092	0.0280	-0.0293	0.0219	Esan.DG
			S_Brahmin-1.DG	-0.0061	-0.0099	0.0064	0.0078	0.0158	0.0158	-0.0032	0.0305	-0.0115	0.0215	Brahmin.DG
			S_Quechua-3.DG	-0.0147	-0.0112	0.0003	0.0204	-0.0076	-0.0057	0.0077	0.0016	-0.0003	0.0197	Quechua.DG
			S_Madiga-1.DG	-0.0057	-0.0079	0.0036	0.0049	0.0094	0.0167	-0.0022	0.0277	-0.0129	0.0213	Madiga.DG
			BR_Onge-2.DG	-0.0056	-0.0068	0.0046	0.0069	0.0192	0.0153	-0.0113	0.0268	-0.0045	0.0144	Onge.DG
			S_Igorot-2.DG	-0.0194	0.0160	0.0040	-0.0418	0.0245	0.0167	0.0152	-0.0711	0.0016	0.0071	Igorot.DG
			S_Punjabi-4.DG	-0.0063	-0.0108	0.0049	0.0085	0.0115	0.0147	-0.0082	0.0276	-0.0174	0.0207	Punjabi.DG
			BR_Kharia-1.DG	-0.0086	-0.0066	0.0038	-0.0003	0.0189	0.0166	-0.0115	0.0322	-0.0017	0.0124	Kharia.DG
			S_Finnish-3.DG	-0.0061	-0.0086	0.0043	0.0096	0.0100	0.0123	0.0017	0.0270	-0.0035	0.0264	Finnish.DG
			B_Australian-3.DG	0.0210	-0.0110	0.0181	0.0153	0.0053	0.0249	0.0083	0.0131	0.0058	0.0225	Australian.DG
			B_Mixe-1.DG	-0.0153	-0.0115	-0.0022	0.0178	-0.0100	-0.0067	0.0094	0.0021	-0.0042	0.0199	Mixe.DG
			B_Sardinian-3.DG	-0.0060	-0.0091	0.0075	0.0107	0.0094	0.0162	-0.0007	0.0281	-0.0029	0.0270	Sardinian.DG
			B_Yoruba-3.DG	-0.0031	-0.0106	0.0081	0.0029	0.0076	0.0131	-0.0172	0.0261	-0.0253	0.0213	Yoruba.DG
			B_Karitiana-3.DG	-0.0150	-0.0114	0.0012	0.0176	-0.0096	-0.0047	0.0159	0.0026	-0.0165	0.0190	Karitiana.DG
			B_Australian-4.DG	0.0202	-0.0122	0.0176	0.0155	0.0087	0.0203	0.0077	0.0154	0.0002	0.0264	Australian.DG
			B_Mandenka-3.DG	-0.0025	-0.0109	0.0079	0.0063	0.0095	0.0158	-0.0098	0.0272	-0.0106	0.0239	Mandenka.DG
			B_Mbuti-4.DG	-0.0020	-0.0127	0.0086	0.0074	0.0130	0.0177	-0.0102	0.0286	-0.0189	0.0231	Mbuti.DG
			B_Papuan-15.DG	0.0288	-0.0377	0.0437	-0.0087	-0.0129	0.0010	-0.0075	-0.0010	-0.0185	-0.0020	Papuan.DG
			S_Ami-2.DG	-0.0188	0.0134	0.0024	-0.0358	0.0256	0.0148	0.0116	-0.0343	0.0139	-0.0047	Ami.DG
			S_Mansi-2.DG	-0.0118	-0.0095	-0.0003	0.0215	-0.0068	-0.0043	0.0051	0.0099	-0.0056	0.0251	Mansi.DG
			S_Papuan-12.DG	0.0284	-0.0405	0.0536	-0.0039	-0.0147	0.0065	0.0304	-0.0072	0.0120	-0.0022	Papuan.DG
			S_She-1.DG	-0.0198	-0.0061	-0.0020	0.0046	0.0035	0.0041	0.0027	0.0027	0.0002	-0.0177	She.DG
			S_BantuTswana-1.DG	-0.0015	-0.0105	0.0087	0.0041	0.0077	0.0195	-0.0104	0.0258	-0.0193	0.0217	BantuTswana.DG
			S_Even-1.DG	-0.0158	-0.0112	-0.0014	0.0248	-0.0168	-0.0137	0.0031	-0.0026	0.0074	0.0248	Even.DG
			T_Sherpa-2.DG	-0.0174	-0.0114	-0.0020	0.0230	-0.0105	-0.0058	0.0037	0.0055	-0.0051	0.0039	Sherpa.DG
			S_Czech-2.DG	-0.0052	-0.0101	0.0047	0.0113	0.0135	0.0151	-0.0007	0.0275	-0.0087	0.0264	Czech.DG
			B_Crete-1.DG	-0.0057	-0.0110	0.0062	0.0125	0.0092	0.0145	-0.0002	0.0293	-0.0085	0.0270	Crete.DG
			S_Bengali-1.DG	-0.0070	-0.0094	0.0048	0.0080	0.0130	0.0112	-0.0043	0.0311	-0.0040	0.0183	Bengali.DG
			S_Lezgin-2.DG	-0.0059	-0.0099	0.0043	0.0108	0.0129	0.0144	-0.0032	0.0308	-0.0039	0.0245	Lezgin.DG
			S_Greek-1.DG	-0.0059	-0.0097	0.0033	0.0105	0.0156	0.0107	-0.0005	0.0251	-0.0163	0.0255	Greek.DG
			S_Yi-1.DG	-0.0194	-0.0117	-0.0011	0.0168	-0.0067	-0.0024	0.0049	0.0120	-0.0109	-0.0012	Yi.DG
			S_Armenian-1.DG	-0.0057	-0.0088	0.0047	0.0098	0.0107	0.0141	-0.0015	0.0288	-0.0033	0.0227	Armenian.DG
			S_Estonian-2.DG	-0.0068	-0.0098	0.0060	0.0113	0.0107	0.0161	-0.0002	0.0299	-0.0104	0.0265	Estonian.DG
			S_Pima-2.DG	-0.0150	-0.0111	0.0002	0.0179	-0.0087	-0.0026	0.0112	0.0022	-0.0085	0.0196	Pima.DG
			S_Tujia-2.DG	-0.0190	-0.0064	-0.0020	0.0097	-0.0021	-0.0002	-0.0108	-0.0004	0.0175	-0.0117	Tujia.DG
			B_Dai-4.DG	-0.0193	-0.0011	0.0012	-0.0060	0.0165	0.0192	-0.0157	0.0216	0.0045	-0.0145	Dai.DG
			S_Atayal-1.DG	-0.0200	0.0101	0.0047	-0.0301	0.0200	0.0187	0.0017	-0.0506	0.0198	-0.0158	Atayal.DG
			S_Luhya-2.DG	-0.0027	-0.0118	0.0099	0.0074	0.0074	0.0168	-0.0114	0.0285	-0.0136	0.0231	Luhya.DG
			S_English-1.DG	-0.0055	-0.0107	0.0064	0.0131	0.0130	0.0155	0.0120	0.0313	-0.0117	0.0255	English.DG
			S_Tubalar-2.DG	-0.0133	-0.0128	-0.0013	0.0214	-0.0079	-0.0085	0.0104	0.0066	-0.0088	0.0161	Tubalar.DG
			B_Crete-2.DG	-0.0058	-0.0090	0.0053	0.0121	0.0145	0.0094	0.0011	0.0276	-0.0064	0.0262	Crete.DG
			T_Tibetan-2.DG	-0.0176	-0.0130	-0.0039	0.0248	-0.0082	-0.0084	0.0039	0.0057	-0.0038	0.0031	Tibetan.DG
			S_Irula-1.DG	-0.0057	-0.0081	0.0060	0.0066	0.0121	0.0158	-0.0050	0.0289	-0.0086	0.0191	Irula.DG
			S_Yadava-1.DG	-0.0059	-0.0103	0.0042	0.0082	0.0116	0.0169	-0.0016	0.0284	-0.0010	0.0211	Yadava.DG
			S_Igorot-1.DG	-0.0188	0.0133	0.0042	-0.0341	0.0195	0.0171	0.0095	-0.0425	0.0042	0.0074	Igorot.DG
			S_Tajik-1.DG	-0.0071	-0.0114	0.0055	0.0113	0.0068	0.0113	-0.0029	0.0248	-0.0023	0.0253	Tajik.DG
			S_Finnish-1.DG	-0.0067	-0.0095	0.0058	0.0084	0.0091	0.0087	0.0042	0.0268	-0.0128	0.0248	Finnish.DG
			S_Kinh-1.DG	-0.0194	-0.0027	0.0009	-0.0027	0.0183	0.0130	-0.0026	0.0149	-0.0098	-0.0122	Kinh.DG
			S_Tujia-1.DG	-0.0193	-0.0055	-0.0011	0.0067	-0.0030	-0.0038	-0.0039	0.0061	0.0071	-0.0128	Tujia.DG
			S_Thai-1.DG	-0.0160	-0.0033	0.0003	-0.0029	0.0162	0.0201	-0.0204	0.0333	-0.0152	-0.0014	Thai.DG
			S_Dinka-1.DG	-0.0029	-0.0105	0.0090	0.0068	0.0121	0.0131	-0.0095	0.0272	-0.0156	0.0213	Dinka.DG
			S_Aleut-2.DG	-0.0121	-0.0102	0.0010	0.0169	0.0019	-0.0016	-0.0043	0.0098	-0.0050	0.0223	Aleut.DG
			S_Brahui-2.DG	-0.0070	-0.0097	0.0046	0.0082	0.0101	0.0140	-0.0041	0.0238	-0.0134	0.0245	Brahui.DG
			S_Tu-1.DG	-0.0178	-0.0105	-0.0049	0.0186	-0.0086	-0.0061	0.0028	0.0043	-0.0074	0.0057	Tu.DG
			S_Pathan-1.DG	-0.0066	-0.0107	0.0039	0.0075	0.0084	0.0115	-0.0016	0.0282	-0.0010	0.0244	Pathan.DG
			S_Papuan-2.DG	0.0287	-0.0376	0.0472	-0.0060	-0.0140	0.0005	-0.0032	0.0000	-0.0134	-0.0008	Papuan.DG
			S_Sardinian-1.DG	-0.0056	-0.0084	0.0073	0.0109	0.0162	0.0136	0.0028	0.0269	-0.0085	0.0251	Sardinian.DG
			S_Papuan-9.DG	0.0274	-0.0374	0.0436	-0.0040	-0.0081	0.0064	0.0219	0.0013	0.0029	-0.0021	Papuan.DG
			S_Russian-1.DG	-0.0071	-0.0093	0.0044	0.0135	0.0061	0.0133	-0.0010	0.0256	0.0018	0.0241	Russian.DG
			S_Sindhi-1.DG	-0.0055	-0.0094	0.0045	0.0096	0.0109	0.0124	0.0013	0.0277	-0.0106	0.0228	Sindhi.DG
			S_Tuscan-2.DG	-0.0063	-0.0095	0.0063	0.0124	0.0128	0.0135	0.0023	0.0299	-0.0135	0.0244	Tuscan.DG
			S_Dai-3.DG	-0.0193	-0.0024	0.0021	-0.0103	0.0138	0.0209	-0.0044	0.0219	0.0017	-0.0163	Dai.DG
			S_Han-1.DG	-0.0202	-0.0097	-0.0043	0.0134	-0.0072	-0.0010	0.0017	-0.0044	-0.0077	-0.0054	Han.DG
			S_Japanese-2.DG	-0.0199	-0.0093	-0.0028	0.0195	-0.0118	-0.0096	0.0127	-0.0173	0.0055	0.0053	Japanese.DG
			S_Makrani-2.DG	-0.0054	-0.0107	0.0041	0.0061	0.0115	0.0149	-0.0077	0.0266	-0.0023	0.0236	Makrani.DG
			S_Balochi-1.DG	-0.0061	-0.0108	0.0046	0.0082	0.0132	0.0129	-0.0019	0.0254	-0.0144	0.0229	Balochi.DG
			S_Basque-2.DG	-0.0064	-0.0095	0.0067	0.0081	0.0152	0.0159	0.0032	0.0272	-0.0094	0.0272	Basque.DG
			S_Brahui-1.DG	-0.0058	-0.0080	0.0063	0.0108	0.0118	0.0123	-0.0033	0.0272	-0.0101	0.0223	Brahui.DG
			S_Miao-2.DG	-0.0194	-0.0065	-0.0020	0.0032	0.0003	0.0077	0.0140	0.0116	-0.0027	-0.0055	Miao.DG
			S_Orcadian-2.DG	-0.0060	-0.0083	0.0046	0.0134	0.0076	0.0105	0.0061	0.0274	-0.0138	0.0259	Orcadian.DG
			BR_Mala-1.DG	-0.0052	-0.0089	0.0030	0.0055	0.0114	0.0158	-0.0095	0.0288	0.0007	0.0198	Mala.DG
			S_Kinh-2.DG	-0.0192	-0.0026	0.0004	-0.0026	0.0161	0.0119	-0.0097	0.0210	0.0046	-0.0139	Kinh.DG
			S_Finnish-2.DG	-0.0075	-0.0091	0.0047	0.0139	0.0094	0.0084	0.0021	0.0259	0.0044	0.0264	Finnish.DG
			S_Relli-2.DG	-0.0058	-0.0097	0.0027	0.0066	0.0046	0.0143	-0.0065	0.0282	-0.0069	0.0197	Relli.DG
			B_Han-3.DG	-0.0204	-0.0088	-0.0044	0.0135	-0.0087	-0.0080	-0.0110	-0.0043	0.0112	-0.0115	Han.DG
			B_French-3.DG	-0.0060	-0.0087	0.0045	0.0090	0.0126	0.0116	0.0058	0.0298	-0.0085	0.0257	French.DG
			S_Armenian-2.DG	-0.0057	-0.0087	0.0066	0.0125	0.0131	0.0131	-0.0002	0.0253	-0.0057	0.0270	Armenian.DG
			S_Mala-3.DG	-0.0057	-0.0084	0.0034	0.0085	0.0141	0.0099	-0.0034	0.0275	-0.0036	0.0201	Mala.DG
			S_Dusun-1.DG	-0.0172	0.0096	0.0045	-0.0306	0.0216	0.0188	-0.0043	0.0037	-0.0007	0.0047	Dusun.DG
			S_Mansi-1.DG	-0.0115	-0.0123	0.0016	0.0201	-0.0006	0.0026	0.0068	0.0077	-0.0023	0.0249	Mansi.DG
			S_Chipewyan-2.DG	-0.0148	-0.0090	0.0001	0.0167	-0.0094	-0.0074	0.0049	0.0004	-0.0028	0.0203	Chipewyan.DG
			S_Masai-1.DG	-0.0028	-0.0101	0.0078	0.0058	0.0121	0.0150	-0.0064	0.0288	-0.0111	0.0213	Masai.DG
			S_Papuan-7.DG	0.0283	-0.0431	0.0535	-0.0062	-0.0111	0.0071	0.0326	-0.0058	-0.0039	-0.0052	Papuan.DG
			S_She-2.DG	-0.0207	-0.0052	-0.0029	0.0056	-0.0041	-0.0009	0.0062	-0.0021	-0.0084	-0.0224	She.DG
			S_BantuTswana-2.DG	-0.0021	-0.0104	0.0094	0.0043	0.0085	0.0213	-0.0059	0.0271	-0.0106	0.0249	BantuTswana.DG
			S_Hawaiian-1.DG	-0.0145	0.0131	0.0046	-0.0262	-0.0028	-0.0096	-0.0001	-0.0095	-0.0017	0.0020	Hawaiian.DG
			S_Luo-1.DG	-0.0028	-0.0119	0.0080	0.0038	0.0139	0.0141	-0.0072	0.0293	-0.0161	0.0250	Luo.DG
			S_Turkish-2.DG	-0.0075	-0.0099	0.0051	0.0136	0.0092	0.0082	0.0013	0.0272	-0.0069	0.0244	Turkish.DG
			S_Turkish-1.DG	-0.0059	-0.0094	0.0048	0.0103	0.0088	0.0087	-0.0045	0.0244	-0.0084	0.0225	Turkish.DG
			S_Punjabi-3.DG	-0.0053	-0.0077	0.0076	0.0053	0.0139	0.0162	-0.0031	0.0311	-0.0036	0.0223	Punjabi.DG
			S_Esan-2.DG	-0.0019	-0.0118	0.0106	0.0033	0.0113	0.0179	-0.0090	0.0203	-0.0125	0.0211	Esan.DG
			S_Spanish-2.DG	-0.0052	-0.0087	0.0050	0.0123	0.0109	0.0146	-0.0032	0.0287	-0.0180	0.0251	Spanish.DG
			S_Iranian-2.DG	-0.0053	-0.0095	0.0043	0.0072	0.0106	0.0107	-0.0064	0.0317	-0.0054	0.0246	Iranian.DG
			S_Papuan-8.DG	0.0279	-0.0413	0.0532	-0.0089	-0.0134	0.0100	0.0372	-0.0056	0.0105	-0.0028	Papuan.DG
			S_Lemande-1.DG	-0.0023	-0.0106	0.0100	0.0058	0.0065	0.0163	-0.0071	0.0296	-0.0197	0.0218	Lemande.DG
			S_Aleut-1.DG	-0.0130	-0.0115	0.0017	0.0165	-0.0049	-0.0054	0.0023	0.0072	-0.0075	0.0213	Aleut.DG
			S_Lemande-2.DG	-0.0025	-0.0124	0.0095	0.0031	0.0094	0.0145	-0.0088	0.0264	-0.0182	0.0225	Lemande.DG
			S_BantuKenya-1.DG	-0.0029	-0.0119	0.0095	0.0038	0.0094	0.0160	-0.0121	0.0266	-0.0195	0.0233	BantuKenya.DG
			S_Zapotec-2.DG	-0.0137	-0.0112	0.0016	0.0184	-0.0064	-0.0071	0.0088	0.0048	0.0036	0.0196	Mexico_Zapotec.DG
			S_Greek-2.DG	-0.0055	-0.0083	0.0038	0.0113	0.0129	0.0110	-0.0029	0.0289	-0.0008	0.0254	Greek.DG
			S_Khomani_San-1.DG	-0.0018	-0.0131	0.0118	0.0060	0.0052	0.0250	-0.0112	0.0248	-0.0157	0.0218	Khomani_San.DG
			S_Mixe-2.DG	-0.0147	-0.0121	0.0007	0.0185	-0.0056	-0.0065	0.0045	-0.0005	-0.0003	0.0208	Mixe.DG
			S_Jordanian-1.DG	-0.0048	-0.0083	0.0061	0.0080	0.0117	0.0134	-0.0049	0.0262	-0.0131	0.0233	Jordanian.DG
			T_Tibetan-1.DG	-0.0174	-0.0118	-0.0002	0.0222	-0.0073	-0.0047	-0.0000	0.0111	-0.0124	0.0037	Tibetan.DG
			S_Orcadian-1.DG	-0.0057	-0.0085	0.0051	0.0111	0.0070	0.0080	0.0012	0.0266	-0.0049	0.0241	Orcadian.DG
			S_Miao-1.DG	-0.0196	-0.0061	-0.0039	0.0038	-0.0010	0.0013	-0.0030	0.0133	0.0170	-0.0169	Miao.DG
			S_Mixtec-2.DG	-0.0124	-0.0112	0.0006	0.0159	-0.0014	0.0013	0.0010	0.0116	-0.0040	0.0192	Mixtec.DG
			S_Basque-1.DG	-0.0055	-0.0107	0.0061	0.0110	0.0088	0.0111	-0.0047	0.0262	-0.0118	0.0276	Basque.DG
			S_Balochi-2.DG	-0.0064	-0.0113	0.0057	0.0103	0.0097	0.0161	0.0020	0.0269	-0.0077	0.0242	Balochi.DG
			S_Makrani-1.DG	-0.0061	-0.0089	0.0056	0.0088	0.0138	0.0163	-0.0031	0.0273	-0.0079	0.0264	Makrani.DG
			S_Japanese-1.DG	-0.0199	-0.0103	-0.0024	0.0173	-0.0139	-0.0163	0.0016	-0.0180	0.0014	0.0125	Japanese.DG
			S_Han-2.DG	-0.0196	-0.0019	-0.0005	0.0023	0.0047	0.0110	-0.0105	0.0070	-0.0083	-0.0165	Han.DG
			S_Punjabi-1.DG	-0.0059	-0.0090	0.0041	0.0057	0.0141	0.0147	-0.0055	0.0280	-0.0066	0.0213	Punjabi.DG
			S_Palestinian-1.DG	-0.0054	-0.0084	0.0055	0.0087	0.0091	0.0168	-0.0045	0.0301	-0.0074	0.0240	Palestinian.DG
			S_Maori-1.DG	-0.0056	0.0080	0.0038	-0.0118	-0.0088	-0.0229	0.0074	0.0186	0.0099	0.0110	Maori.DG
			S_Ulchi-2.DG	-0.0185	-0.0132	-0.0028	0.0251	-0.0194	-0.0179	0.0105	-0.0135	-0.0011	0.0251	Ulchi.DG
			S_Mende-1.DG	-0.0020	-0.0101	0.0108	0.0054	0.0056	0.0125	-0.0100	0.0276	-0.0200	0.0227	Mende.DG
			S_Gambian-1.DG	-0.0024	-0.0101	0.0094	0.0051	0.0112	0.0182	-0.0087	0.0273	-0.0190	0.0232	Gambian.DG
			S_Saharawi-1.DG	-0.0042	-0.0104	0.0063	0.0076	0.0054	0.0172	-0.0007	0.0309	-0.0141	0.0256	Saharawi.DG
			S_Kyrgyz-2.DG	-0.0149	-0.0112	-0.0015	0.0169	-0.0074	-0.0063	-0.0035	0.0047	-0.0039	0.0177	Kyrgyz.DG
			S_Cree-1.DG	-0.0121	-0.0104	0.0029	0.0161	-0.0031	-0.0043	0.0042	0.0086	-0.0101	0.0223	Cree.DG
			S_Georgian-2.DG	-0.0060	-0.0095	0.0029	0.0108	0.0105	0.0083	-0.0071	0.0295	-0.0178	0.0279	Georgian.DG
			S_Nahua-2.DG	-0.0145	-0.0117	0.0005	0.0179	-0.0085	-0.0059	-0.0042	0.0017	-0.0103	0.0167	Nahua.DG
			S_Surui-1.DG	-0.0148	-0.0118	-0.0002	0.0185	-0.0102	-0.0070	0.0106	-0.0023	-0.0046	0.0217	Surui.DG
			S_Papuan-3.DG	0.0274	-0.0365	0.0390	-0.0081	-0.0120	0.0006	-0.0057	-0.0016	-0.0060	-0.0018	Papuan.DG
			S_Tu-2.DG	-0.0190	-0.0106	-0.0005	0.0218	-0.0075	-0.0067	-0.0073	0.0021	-0.0051	0.0014	Tu.DG
			S_Sardinian-2.DG	-0.0055	-0.0076	0.0058	0.0100	0.0148	0.0121	-0.0051	0.0272	-0.0050	0.0266	Sardinian.DG
			S_Pathan-2.DG	-0.0064	-0.0104	0.0045	0.0093	0.0072	0.0125	-0.0078	0.0302	-0.0134	0.0248	Pathan.DG
			S_Zapotec-1.DG	-0.0141	-0.0107	-0.0002	0.0176	-0.0100	-0.0084	0.0084	0.0036	-0.0031	0.0177	Mexico_Zapotec.DG
			S_Chechen-1.DG	-0.0061	-0.0124	0.0054	0.0134	0.0119	0.0178	-0.0013	0.0274	-0.0136	0.0244	Chechen.DG
			S_Xibo-1.DG	-0.0187	-0.0111	-0.0036	0.0257	-0.0148	-0.0139	0.0059	-0.0106	-0.0203	0.0108	Xibo.DG
			S_Somali-1.DG	-0.0036	-0.0096	0.0080	0.0091	0.0106	0.0147	0.0007	0.0273	-0.0232	0.0232	Somali.DG
			S_Icelandic-1.DG	-0.0057	-0.0092	0.0047	0.0096	0.0129	0.0087	-0.0032	0.0282	0.0074	0.0255	Icelandic.DG
			S_Gambian-2.DG	-0.0021	-0.0110	0.0109	0.0043	0.0097	0.0190	-0.0207	0.0260	-0.0212	0.0237	Gambian.DG
			S_Mende-2.DG	-0.0025	-0.0096	0.0095	0.0052	0.0118	0.0168	-0.0114	0.0249	-0.0175	0.0231	Mende.DG
			S_Ulchi-1.DG	-0.0189	-0.0115	-0.0029	0.0243	-0.0181	-0.0149	0.0214	-0.0130	-0.0096	0.0249	Ulchi.DG
			S_Saami-1.DG	-0.0086	-0.0099	0.0043	0.0136	0.0073	0.0071	0.0031	0.0173	-0.0065	0.0260	Saami.DG
			S_Madiga-2.DG	-0.0066	-0.0088	0.0044	0.0053	0.0110	0.0169	0.0069	0.0295	0.0015	0.0170	Madiga.DG
			S_Tubalar-1.DG	-0.0124	-0.0108	-0.0009	0.0194	-0.0033	-0.0027	0.0035	0.0086	-0.0065	0.0199	Tubalar.DG
			S_English-2.DG	-0.0052	-0.0095	0.0070	0.0110	0.0124	0.0165	-0.0033	0.0281	-0.0169	0.0240	English.DG
			S_Luhya-1.DG	-0.0033	-0.0121	0.0086	0.0068	0.0110	0.0178	-0.0107	0.0288	-0.0103	0.0232	Luhya.DG
			S_Saami-2.DG	-0.0094	-0.0090	0.0046	0.0138	0.0022	0.0030	0.0043	0.0176	-0.0083	0.0264	Saami.DG
			S_Dai-1.DG	-0.0192	-0.0003	-0.0013	-0.0088	0.0166	0.0150	-0.0094	0.0223	0.0219	-0.0164	Dai.DG
			S_Samaritan-1.DG	-0.0053	-0.0092	0.0048	0.0108	0.0108	0.0165	-0.0137	0.0294	-0.0117	0.0227	Samaritan.DG
			S_Palestinian-2.DG	-0.0056	-0.0081	0.0035	0.0108	0.0122	0.0124	-0.0019	0.0286	-0.0108	0.0238	Palestinian.DG
			S_Mozabite-1.DG	-0.0048	-0.0109	0.0064	0.0094	0.0077	0.0124	-0.0004	0.0281	-0.0136	0.0256	Mozabite.DG
			S_Mayan-1.DG	-0.0144	-0.0113	0.0009	0.0181	-0.0098	-0.0044	0.0110	0.0031	-0.0148	0.0198	Mayan.DG
			S_Karitiana-1.DG	-0.0144	-0.0108	-0.0002	0.0186	-0.0074	-0.0031	0.0125	0.0018	-0.0134	0.0193	Karitiana.DG
			S_Hezhen-1.DG	-0.0192	-0.0157	-0.0044	0.0303	-0.0262	-0.0276	0.0099	-0.0127	-0.0179	0.0388	Hezhen.DG
			S_Druze-2.DG	-0.0051	-0.0114	0.0052	0.0071	0.0128	0.0109	0.0045	0.0254	-0.0088	0.0259	Druze.DG
			S_Cambodian-1.DG	-0.0162	-0.0025	0.0037	-0.0104	0.0288	0.0339	-0.0140	0.0528	0.0033	0.0025	Cambodian.DG
			S_Biaka-1.DG	-0.0015	-0.0117	0.0078	0.0032	0.0095	0.0173	-0.0162	0.0270	-0.0165	0.0234	Biaka.DG
			S_Hungarian-2.DG	-0.0066	-0.0100	0.0051	0.0114	0.0081	0.0117	0.0063	0.0256	-0.0259	0.0239	Hungarian.DG
			S_Kapu-2.DG	-0.0061	-0.0093	0.0062	0.0077	0.0109	0.0159	-0.0019	0.0339	-0.0081	0.0187	Kapu.DG
			S_Bulgarian-1.DG	-0.0063	-0.0104	0.0052	0.0121	0.0107	0.0129	0.0036	0.0294	-0.0004	0.0250	Bulgarian.DG
			S_Burmese-1.DG	-0.0173	-0.0073	-0.0024	0.0093	-0.0036	0.0043	-0.0090	0.0093	0.0059	-0.0012	Burmese.DG
			S_Tlingit-1.DG	-0.0097	-0.0100	0.0034	0.0134	0.0010	0.0046	0.0056	0.0169	-0.0071	0.0273	Tlingit.DG
			S_BantuHerero-1.DG	-0.0022	-0.0119	0.0094	0.0031	0.0104	0.0136	-0.0051	0.0248	-0.0247	0.0225	BantuHerero.DG
			S_Pima-1.DG	-0.0146	-0.0118	0.0009	0.0202	-0.0112	-0.0052	0.0086	0.0027	-0.0086	0.0200	Pima.DG
			BR_Onge-1.DG	-0.0049	-0.0069	0.0025	0.0026	0.0150	0.0205	-0.0013	0.0274	0.0005	0.0144	Onge.DG
			S_Mixe-3.DG	-0.0143	-0.0129	-0.0006	0.0201	-0.0116	-0.0069	0.0011	-0.0002	-0.0096	0.0194	Mixe.DG
			S_BantuKenya-2.DG	-0.0031	-0.0111	0.0078	0.0052	0.0088	0.0149	-0.0075	0.0307	-0.0167	0.0226	BantuKenya.DG
			S_Bougainville-1.DG	0.0200	0.0332	0.0127	0.0389	0.0014	0.0462	0.0408	0.0060	-0.0551	-0.0050	Bougainville.DG
			S_Adygei-2.DG	-0.0060	-0.0095	0.0043	0.0123	0.0089	0.0121	0.0020	0.0283	-0.0097	0.0246	Adygei.DG
			S_Bergamo-2.DG	-0.0056	-0.0103	0.0053	0.0102	0.0148	0.0174	0.0002	0.0312	-0.0052	0.0257	Bergamo.DG
			S_Piapoco-2.DG	-0.0148	-0.0118	-0.0001	0.0201	-0.0085	-0.0058	0.0057	0.0041	-0.0075	0.0216	Piapoco.DG
			S_French-2.DG	-0.0058	-0.0077	0.0061	0.0098	0.0101	0.0120	0.0007	0.0261	-0.0133	0.0244	French.DG
			S_Mbuti-2.DG	-0.0015	-0.0125	0.0089	0.0065	0.0074	0.0212	-0.0050	0.0257	-0.0155	0.0226	Mbuti.DG
			S_Naxi-3.DG	-0.0196	-0.0136	-0.0027	0.0227	-0.0061	-0.0048	-0.0002	0.0073	-0.0085	-0.0049	Naxi.DG
			S_Quechua-2.DG	-0.0144	-0.0108	-0.0006	0.0217	-0.0047	-0.0065	0.0081	0.0054	-0.0123	0.0201	Quechua.DG
			S_Mozabite-2.DG	-0.0046	-0.0111	0.0058	0.0076	0.0085	0.0159	0.0032	0.0310	-0.0194	0.0238	Mozabite.DG
			S_Palestinian-3.DG	-0.0052	-0.0093	0.0054	0.0109	0.0128	0.0113	-0.0011	0.0269	-0.0160	0.0245	Palestinian.DG
			S_Bulgarian-2.DG	-0.0051	-0.0080	0.0063	0.0109	0.0100	0.0085	-0.0039	0.0285	-0.0063	0.0262	Bulgarian.DG
			S_Yoruba-1.DG	-0.0025	-0.0124	0.0074	0.0030	0.0072	0.0147	-0.0149	0.0277	-0.0249	0.0220	Yoruba.DG
			S_Georgian-1.DG	-0.0057	-0.0107	0.0041	0.0099	0.0107	0.0100	0.0063	0.0268	-0.0126	0.0277	Georgian.DG
			S_Khonda_Dora-1.DG	-0.0088	-0.0053	0.0052	-0.0021	0.0153	0.0155	-0.0095	0.0325	-0.0115	0.0142	Khonda_Dora.DG
			S_Mala-2.DG	-0.0057	-0.0071	0.0036	0.0052	0.0137	0.0143	-0.0075	0.0291	-0.0116	0.0200	Mala.DG
			S_Hezhen-2.DG	-0.0189	-0.0096	-0.0009	0.0224	-0.0167	-0.0217	0.0200	-0.0151	0.0035	0.0276	Hezhen.DG
			S_Karitiana-2.DG	-0.0147	-0.0109	0.0002	0.0174	-0.0053	-0.0066	0.0051	0.0039	-0.0115	0.0182	Karitiana.DG
			S_Mayan-2.DG	-0.0148	-0.0116	-0.0013	0.0164	-0.0046	-0.0040	0.0053	0.0033	-0.0097	0.0182	Mayan.DG
			S_Naxi-1.DG	-0.0188	-0.0110	-0.0034	0.0151	-0.0078	-0.0087	-0.0000	0.0132	-0.0040	-0.0053	Naxi.DG
			S_Papuan-14.DG	0.0279	-0.0423	0.0522	-0.0046	-0.0121	0.0115	0.0308	-0.0003	0.0188	-0.0013	Papuan.DG
			S_Papuan-4.DG	0.0279	-0.0362	0.0448	-0.0062	-0.0065	-0.0015	0.0050	-0.0020	-0.0205	-0.0032	Papuan.DG
			S_Masai-2.DG	-0.0034	-0.0112	0.0086	0.0065	0.0085	0.0163	-0.0117	0.0268	-0.0284	0.0238	Masai.DG
			S_Papuan-6.DG	0.0281	-0.0369	0.0411	-0.0068	-0.0090	-0.0010	-0.0095	-0.0045	-0.0305	-0.0047	Papuan.DG
			S_Chukchi-1.DG	-0.0118	-0.0121	0.0007	0.0200	0.0034	-0.0002	0.0025	0.0091	-0.0110	0.0239	Chukchi.DG
			S_Khomani_San-2.DG	-0.0017	-0.0125	0.0109	0.0050	0.0102	0.0184	-0.0033	0.0269	-0.0232	0.0202	Khomani_San.DG
			S_Japanese-3.DG	-0.0188	-0.0090	-0.0028	0.0174	-0.0135	-0.0136	0.0101	-0.0087	0.0055	0.0057	Japanese.DG
			S_Mbuti-1.DG	-0.0015	-0.0123	0.0107	0.0055	0.0081	0.0198	-0.0143	0.0261	-0.0067	0.0206	Mbuti.DG
			S_Papuan-11.DG	0.0284	-0.0403	0.0535	-0.0069	-0.0157	0.0124	0.0284	-0.0017	0.0185	-0.0025	Papuan.DG
			S_Mixtec-1.DG	-0.0139	-0.0100	0.0023	0.0177	-0.0083	-0.0036	0.0076	0.0057	-0.0061	0.0188	Mixtec.DG
			S_Brahmin-2.DG	-0.0064	-0.0108	0.0055	0.0069	0.0117	0.0156	-0.0028	0.0287	-0.0099	0.0211	Brahmin.DG
			S_Xibo-2.DG	-0.0190	-0.0100	-0.0043	0.0221	-0.0176	-0.0139	0.0015	-0.0107	-0.0061	0.0155	Xibo.DG
			S_Even-2.DG	-0.0172	-0.0126	-0.0029	0.0254	-0.0199	-0.0120	0.0037	-0.0099	-0.0071	0.0279	Even.DG
			S_Saharawi-2.DG	-0.0046	-0.0113	0.0065	0.0091	0.0098	0.0137	-0.0052	0.0264	-0.0113	0.0233	Saharawi.DG
			S_Kyrgyz-1.DG	-0.0152	-0.0117	-0.0009	0.0232	-0.0076	-0.0035	0.0026	0.0043	-0.0069	0.0171	Kyrgyz.DG
			S_Albanian-1.DG	-0.0058	-0.0100	0.0057	0.0103	0.0114	0.0148	-0.0019	0.0287	-0.0049	0.0276	Albanian.DG
			S_Korean-2.DG	-0.0202	-0.0118	-0.0068	0.0211	-0.0102	-0.0107	0.0021	-0.0111	0.0034	0.0047	Korean.DG
			Altai_snpAD.DG	0.0021	-0.0136	0.0145	0.0070	0.0134	0.0239	0.0034	0.0235	-0.0131	0.0242	Altai.DG
			Denisova_snpAD.DG	0.0040	-0.0153	0.0165	0.0053	0.0103	0.0194	-0.0015	0.0231	-0.0223	0.0238	Denisova.DG
			B_Dinka-3.DG	-0.0024	-0.0101	0.0097	0.0086	0.0098	0.0169	-0.0097	0.0262	-0.0202	0.0209	Dinka.DG
			S_Bengali-2.DG	-0.0074	-0.0094	0.0038	0.0063	0.0119	0.0162	-0.0099	0.0279	-0.0063	0.0205	Bengali.DG
			S_Estonian-1.DG	-0.0062	-0.0082	0.0048	0.0105	0.0085	0.0130	0.0033	0.0273	-0.0055	0.0261	Estonian.DG
			S_Yi-2.DG	-0.0183	-0.0094	-0.0031	0.0143	-0.0093	-0.0052	0.0039	0.0095	0.0040	-0.0041	Yi.DG
			S_Chipewyan-1.DG	-0.0142	-0.0114	-0.0011	0.0196	-0.0130	-0.0078	0.0080	-0.0005	-0.0007	0.0176	Chipewyan.DG
			S_Lezgin-1.DG	-0.0062	-0.0095	0.0066	0.0113	0.0054	0.0154	0.0031	0.0243	-0.0087	0.0252	Lezgin.DG
			S_Kusunda-1.DG	-0.0123	-0.0088	0.0014	0.0168	0.0009	0.0011	-0.0121	0.0160	-0.0007	0.0085	Kusunda.DG
			M240.SG	-0.0195	-0.0099	0.0024	0.0154	-0.0031	-0.0068	-0.0057	-0.0168	-0.0246	0.0032	Nepal_Mebrak_2125BP.SG
			M344.SG	-0.0170	-0.0039	0.0025	0.0202	-0.0160	-0.0139	0.0108	-0.0010	0.0040	0.0001	Nepal_Mebrak_2125BP.SG
			S40.SG	-0.0158	-0.0089	0.0063	0.0196	-0.0100	-0.0226	-0.0063	0.0083	0.0025	-0.0016	Nepal_Samdzong_1500BP.SG
			C1.SG	-0.0173	-0.0113	-0.0029	0.0243	-0.0055	-0.0048	0.0015	0.0038	0.0007	0.0046	Nepal_Chokhopani_2700BP.SG
			M63.SG	-0.0181	-0.0098	-0.0018	0.0201	-0.0051	-0.0125	0.0071	0.0038	-0.0105	0.0038	Nepal_Mebrak_2125BP.SG
			S10.SG	-0.0176	-0.0110	-0.0035	0.0199	-0.0100	-0.0080	0.0019	0.0067	-0.0083	0.0015	Nepal_Samdzong_1500BP.SG
			S35.SG	-0.0179	-0.0129	-0.0003	0.0202	-0.0088	-0.0017	0.0075	0.0040	-0.0107	0.0022	Nepal_Samzdong_1500BP.SG
			S41.SG	-0.0164	-0.0126	-0.0024	0.0174	-0.0067	-0.0130	0.0052	0.0073	-0.0071	0.0057	Nepal_Samzdong_1500BP.SG
			I1368_all	-0.0169	0.0319	0.0054	-0.0363	-0.0265	-0.0370	0.0131	-0.0136	-0.0164	-0.0021	Lapita
			I1369_all	-0.0154	0.0275	0.0049	-0.0290	-0.0257	-0.0388	0.0181	-0.0036	0.0004	-0.0014	Lapita
			I1370_all	-0.0183	0.0305	0.0050	-0.0313	-0.0218	-0.0349	0.0069	-0.0061	-0.0091	-0.0024	Lapita
			Sk10	-0.0155	0.0318	0.0066	-0.0394	-0.0349	-0.0525	0.0026	-0.0056	-0.0063	0.0041	Lapita
			I9028.SG	-0.0024	-0.0140	0.0105	0.0036	0.0154	0.0195	-0.0061	0.0230	-0.0207	0.0249	South_Africa_2100BP.SG
			Tianyuan	-0.0080	-0.0101	0.0053	0.0080	0.0046	0.0159	-0.0086	0.0142	0.0094	0.0125	China_Tianyuan
			DevilsGate1.SG	-0.0169	-0.0190	-0.0069	0.0289	-0.0132	-0.0104	0.0172	-0.0227	-0.0102	0.0240	Russia_DevilsGate.SG
			I4419	0.0226	-0.0064	-0.0021	-0.0007	0.0064	-0.0050	-0.0084	-0.0002	-0.0052	0.0006	Vanuatu_150BP
			I4424	0.0197	-0.0021	-0.0034	-0.0006	0.0067	-0.0053	-0.0036	0.0006	-0.0177	0.0018	Vanuatu_150BP
			I4425	0.0174	0.0006	-0.0025	-0.0082	0.0039	-0.0194	-0.0179	0.0013	-0.0095	0.0009	Vanuatu_150BP
			I4450	0.0245	-0.0072	-0.0060	0.0045	0.0080	-0.0004	-0.0241	-0.0044	-0.0082	-0.0004	Vanuatu_150BP
			I5259	0.0234	-0.0087	-0.0011	-0.0007	0.0150	-0.0015	-0.0023	0.0020	-0.0009	-0.0011	Vanuatu_500BP
			I5951	-0.0186	0.0336	0.0135	-0.0227	-0.0213	-0.0565	0.0364	0.0010	0.0105	0.0132	Lapita
			I3921_all	0.0253	-0.0084	-0.0011	0.0010	0.0120	-0.0012	-0.0171	0.0036	-0.0068	-0.0006	Vanuatu_1300BP_all
			I4105_all	0.0244	-0.0101	-0.0024	-0.0001	0.0069	-0.0042	-0.0180	0.0014	-0.0097	0.0003	Vanuatu_150BP_all
			I4106_all	0.0252	-0.0096	-0.0015	0.0030	0.0116	-0.0080	-0.0166	0.0045	0.0074	-0.0026	Vanuatu_150BP_all
			I4450_all	0.0243	-0.0081	-0.0048	0.0045	0.0088	-0.0071	-0.0214	-0.0025	-0.0060	0.0030	Vanuatu_150BP_all
			I4096_all	0.0244	-0.0099	-0.0033	0.0037	0.0121	0.0003	-0.0213	0.0005	-0.0104	0.0004	Vanuatu_1300BP_all
			I5259_all	0.0238	-0.0096	-0.0014	-0.0033	0.0171	-0.0009	-0.0051	0.0019	-0.0044	0.0004	Vanuatu_500BP_all
			I1368	-0.0201	0.0284	-0.0065	-0.0301	-0.0225	-0.0260	0.0034	-0.0238	0.0262	0.0045	Vanuatu_2900BP
			I1369	-0.0163	0.0352	0.0051	-0.0311	-0.0499	-0.0555	0.0209	-0.0098	-0.0318	0.0021	Vanuatu_2900BP
			I1370	-0.0157	0.0382	0.0080	-0.0243	-0.0464	-0.0451	-0.0411	0.0123	0.0405	0.0003	Vanuatu_2900BP
			I4106	0.0261	-0.0110	-0.0042	0.0007	0.0149	-0.0036	-0.0093	0.0035	0.0099	-0.0013	Vanuatu_150BP
			I3921	0.0252	-0.0088	-0.0035	0.0012	0.0100	0.0019	-0.0146	0.0064	-0.0020	-0.0027	Vanuatu_1300BP
			I4105	0.0247	-0.0101	-0.0043	0.0018	0.0128	-0.0010	-0.0245	0.0005	-0.0075	-0.0005	Vanuatu_150BP
			I1368_published	-0.0165	0.0305	0.0025	-0.0423	-0.0219	-0.0364	0.0068	-0.0099	-0.0181	-0.0021	Lapita_published
			I1369_published	-0.0156	0.0273	0.0059	-0.0323	-0.0286	-0.0352	0.0262	-0.0029	-0.0092	0.0001	Lapita_published
			I1370_published	-0.0194	0.0299	0.0030	-0.0316	-0.0311	-0.0423	0.0119	-0.0037	-0.0043	-0.0041	Lapita_published
			doo001.SG	0.0128	0.1004	0.0915	-0.0779	-0.2145	0.0329	-0.2187	-0.0898	0.3555	-0.0236	South_Africa_2100BP.SG
			FUT001	0.0197	-0.0024	0.0027	-0.0052	0.0014	-0.0088	-0.0118	-0.0032	-0.0137	0.0012	Vanuatu_1100BP
			FUT002	0.0206	-0.0050	0.0004	0.0005	0.0129	-0.0164	-0.0216	-0.0006	-0.0027	0.0014	Vanuatu_1100BP
			FUT006	0.0217	-0.0045	-0.0001	-0.0047	0.0162	-0.0134	-0.0145	-0.0032	-0.0112	0.0000	Vanuatu_1200BP
			FUT007	0.0205	-0.0041	-0.0004	-0.0010	0.0099	-0.0065	-0.0197	-0.0061	0.0068	-0.0025	Vanuatu_1100BP
			LHA001	-0.0027	0.0128	-0.0008	-0.0390	-0.0608	-0.0645	-0.0073	0.0139	0.0102	0.0017	Tonga_650BP
			MAI002	0.0084	0.0201	0.0041	0.0020	-0.0111	-0.0049	0.0102	0.0011	-0.0226	-0.0002	Solomon_Islands_500BP
			MAL001	0.0039	0.0139	0.0068	-0.0157	-0.0094	-0.0447	-0.0325	0.0064	0.0055	0.0013	Vanuatu_2200BP
			MAL002	0.0121	0.0086	-0.0015	-0.0037	-0.0045	-0.0133	-0.0207	-0.0007	-0.0176	0.0006	Vanuatu_2350BP
			MAL004	0.0171	-0.0002	0.0022	-0.0029	-0.0020	-0.0030	-0.0095	0.0007	0.0055	0.0019	Vanuatu_2500BP
			MAL007	0.0111	0.0062	-0.0028	-0.0082	0.0018	-0.0191	-0.0088	0.0023	0.0056	-0.0029	Vanuatu_2000BP
			MAL008	0.0079	0.0176	0.0101	-0.0154	0.0031	-0.0070	0.0194	-0.0216	-0.0275	0.0029	Vanuatu_2100BP
			TAN001	0.0248	-0.0087	0.0026	-0.0003	0.0052	0.0056	-0.0174	0.0014	-0.0040	-0.0013	Vanuatu_150BP
			TAN002	0.0255	-0.0079	-0.0032	0.0019	0.0114	-0.0011	0.0045	-0.0104	0.0015	-0.0011	TAN002
			TAP002	-0.0065	0.0253	-0.0057	-0.0335	-0.0235	-0.0585	-0.0076	0.0043	-0.0141	-0.0108	French_Polynesia_150BP
			TAP003	-0.0077	0.0230	0.0070	-0.0352	-0.0491	-0.0704	0.0216	0.0073	-0.0100	0.0042	French_Polynesia_150BP
			TAP004	-0.0039	0.0280	0.0041	-0.0331	-0.0359	-0.0572	-0.0065	0.0027	-0.0277	0.0007	French_Polynesia_150BP
			TON001	-0.0120	0.0306	0.0019	-0.0309	-0.0314	-0.0393	0.0288	-0.0037	-0.0511	-0.0042	Lapita
			TON002	-0.0161	0.0325	0.0044	-0.0405	-0.0314	-0.0459	0.0215	0.0002	-0.0256	-0.0025	Lapita
			I8974	-0.0121	-0.0059	0.0078	0.0006	0.0018	0.0566	-0.0222	0.0278	0.0934	0.0012	Thailand_BA
			I8977	-0.0166	-0.0192	-0.0082	0.0035	0.0455	-0.0026	-0.0406	0.0487	-0.1317	0.0168	Thailand_BA
			I2948_all	-0.0176	0.0014	-0.0121	-0.0114	0.0230	0.0144	0.0083	0.0097	-0.0203	-0.0129	Vietnam_BA_all
			I1680	-0.0131	-0.0013	0.0090	-0.0122	0.0247	0.0548	0.0311	0.0295	-0.0013	0.0070	Cambodia_IA
			I2948	-0.0179	-0.0018	-0.0115	-0.0152	0.0179	0.0145	-0.0173	0.0203	-0.0116	-0.0099	Vietnam_BA
			I4458_all	-0.0125	-0.0059	-0.0108	-0.0097	0.0173	0.0009	-0.0012	0.0429	0.0271	0.0017	Thailand_BA
			I4458	-0.0129	-0.0043	-0.0103	-0.0088	0.0125	0.0009	-0.0023	0.0487	0.0224	0.0020	Thailand_BA
			DA38.SG	-0.0114	-0.0094	0.0051	0.0166	-0.0024	-0.0016	0.0026	0.0147	0.0061	0.0205	Mongolia_XiongNu_WE.SG
			DA39.SG	-0.0173	-0.0093	-0.0043	0.0202	-0.0139	-0.0124	0.0049	-0.0021	-0.0023	0.0077	Mongolia_XiongNu.SG
			DA41.SG	-0.0127	-0.0137	0.0037	0.0216	-0.0004	0.0045	0.0071	0.0155	0.0102	0.0204	Mongolia_XiongNu_WE.SG
			DA43.SG	-0.0191	-0.0083	-0.0003	0.0143	-0.0083	-0.0154	0.0061	-0.0053	-0.0010	-0.0016	Mongolia_XiongNu.SG
			DA45.SG	-0.0197	-0.0099	-0.0021	0.0108	-0.0037	-0.0106	0.0054	-0.0036	-0.0007	-0.0034	Mongolia_XiongNu.SG
			Altais1.DG	-0.0130	-0.0126	-0.0002	0.0214	-0.0070	0.0001	-0.0020	0.0055	-0.0108	0.0222	Altaian.DG
			Altais2.DG	-0.0165	-0.0117	-0.0029	0.0214	-0.0149	-0.0087	0.0015	0.0039	-0.0139	0.0175	Altaian.DG
			Dungan1.DG	-0.0187	-0.0101	-0.0004	0.0144	-0.0076	-0.0096	0.0015	0.0026	-0.0200	0.0024	Dungan.DG
			Dungan2.DG	-0.0178	-0.0090	-0.0020	0.0157	-0.0043	-0.0057	-0.0065	0.0000	0.0044	0.0004	Dungan.DG
			Hazaras1.DG	-0.0127	-0.0102	0.0014	0.0129	-0.0022	0.0002	-0.0014	0.0138	0.0056	0.0156	Hazara.DG
			Hazaras2.DG	-0.0112	-0.0108	0.0020	0.0158	-0.0049	-0.0005	0.0036	0.0119	-0.0079	0.0188	Hazara.DG
			Hazaras3.DG	-0.0132	-0.0111	0.0014	0.0135	0.0001	0.0004	0.0046	0.0068	0.0125	0.0172	Hazara.DG
			Kyrgyz1.DG	-0.0146	-0.0104	0.0008	0.0202	-0.0059	-0.0114	0.0072	0.0000	-0.0175	0.0163	Kyrgyz.DG
			Kyrgyz2.DG	-0.0146	-0.0104	0.0017	0.0177	-0.0029	-0.0058	0.0043	0.0064	-0.0013	0.0140	Kyrgyz.DG
			Tajiks1.DG	-0.0095	-0.0095	0.0003	0.0149	0.0036	0.0015	-0.0054	0.0188	-0.0160	0.0223	Tajik.DG
			Tajiks3.DG	-0.0067	-0.0086	0.0056	0.0119	0.0133	0.0084	0.0040	0.0248	-0.0124	0.0244	Tajik.DG
			IK002.SG	-0.0132	-0.0048	-0.0010	0.0126	-0.0059	-0.0022	0.0091	-0.0098	0.0066	0.0193	Japan_Jomon.SG
			KN04	-0.0149	0.0060	0.0048	-0.0279	0.0254	0.0318	-0.0020	0.0180	0.0004	0.0075	Bajo
			KN07	-0.0148	0.0055	0.0038	-0.0275	0.0215	0.0304	0.0010	0.0149	-0.0064	0.0087	Bajo
			KN09	-0.0148	0.0058	0.0056	-0.0274	0.0278	0.0338	0.0024	0.0213	-0.0049	0.0060	Bajo
			KN11	-0.0154	0.0065	0.0049	-0.0278	0.0283	0.0267	0.0083	0.0214	-0.0052	0.0012	Bajo
			KN14	-0.0153	0.0065	0.0046	-0.0276	0.0227	0.0249	0.0042	0.0175	-0.0120	0.0079	Bajo
			KN20	-0.0163	0.0058	0.0048	-0.0258	0.0259	0.0299	-0.0031	0.0206	-0.0063	0.0083	Bajo
			KN22	-0.0157	0.0062	0.0049	-0.0270	0.0233	0.0283	0.0038	0.0218	-0.0128	0.0062	Bajo
			KN24	-0.0161	0.0063	0.0044	-0.0258	0.0241	0.0303	0.0050	0.0186	-0.0157	0.0047	Bajo
			KN25	-0.0160	0.0069	0.0061	-0.0282	0.0259	0.0285	0.0026	0.0184	-0.0061	0.0046	Bajo
			KN26	-0.0158	0.0057	0.0037	-0.0279	0.0262	0.0272	0.0046	0.0216	-0.0053	0.0050	Bajo
			Leb01	-0.0115	0.0030	0.0068	-0.0188	0.0121	0.0187	-0.0070	0.0086	0.0030	0.0042	Lebbo
			Leb03	-0.0094	0.0046	0.0081	-0.0209	0.0160	0.0125	-0.0014	0.0035	0.0038	0.0040	Lebbo
			Leb07	-0.0096	0.0023	0.0065	-0.0246	0.0134	0.0126	-0.0044	0.0011	0.0071	0.0027	Lebbo
			Leb08	-0.0100	0.0018	0.0079	-0.0224	0.0125	0.0119	-0.0029	0.0017	0.0018	0.0026	Lebbo
			Leb12	-0.0102	0.0040	0.0073	-0.0203	0.0142	0.0122	-0.0049	0.0049	0.0053	0.0037	Lebbo
			Leb14	-0.0124	0.0036	0.0076	-0.0223	0.0175	0.0196	0.0033	0.0063	-0.0017	0.0039	Lebbo
			Leb18	-0.0099	0.0019	0.0077	-0.0218	0.0129	0.0177	-0.0040	0.0060	-0.0028	0.0036	Lebbo
			Leb19	-0.0105	0.0021	0.0064	-0.0204	0.0082	0.0092	-0.0051	0.0032	0.0054	0.0031	Lebbo
			UV001	0.0280	-0.0161	-0.0278	0.0056	0.1389	-0.0390	0.1348	-0.0009	0.0139	0.0005	Baining_Marabu
			UV076	0.0285	-0.0171	-0.0299	0.0068	0.1354	-0.0363	0.1282	0.0005	0.0189	-0.0001	Baining_Marabu
			UV151	0.0208	0.0023	-0.0030	0.0053	0.0148	-0.0028	-0.0303	0.0024	0.0175	0.0009	Tolai
			UV181	0.0220	0.0003	-0.0069	0.0060	0.0155	-0.0112	-0.0383	0.0009	0.0148	-0.0009	Tolai
			UV202	0.0214	0.0008	-0.0069	0.0059	0.0182	-0.0059	-0.0279	0.0039	0.0136	0.0002	Tolai
			UV221	0.0237	-0.0149	-0.0043	-0.0067	0.0137	-0.0096	-0.0250	-0.0067	-0.0250	-0.0006	Sulka
			UV250	0.0220	-0.0083	-0.0176	-0.0059	0.0164	-0.0189	-0.0230	0.0014	-0.0372	-0.0005	Sulka
			UV401	0.0210	0.0091	-0.0017	0.0136	0.0067	0.0030	-0.0472	-0.0028	0.0461	0.0023	Lavongai
			UV504	0.0203	0.0087	0.0000	0.0128	0.0036	0.0048	-0.0425	0.0007	0.0456	0.0027	Lavongai
			UV535	0.0218	0.0037	-0.0057	0.0050	0.0163	-0.0013	-0.0326	0.0007	0.0091	0.0001	Tolai
			UV565	0.0178	0.0101	-0.0011	0.0068	0.0091	-0.0013	-0.0295	-0.0030	0.0440	0.0016	Nailik
			UV2060	0.0156	-0.0084	0.0068	-0.0119	-0.0035	-0.0085	-0.0143	-0.0002	-0.0265	-0.0002	Kove
			UV2076	0.0151	-0.0068	0.0073	-0.0122	-0.0022	-0.0150	-0.0127	-0.0015	-0.0199	-0.0018	Kove
			UV2155	0.0135	0.0217	0.0063	0.0130	-0.0054	0.0138	0.0153	0.0017	-0.0188	-0.0007	Buka
			UV2165	0.0131	0.0234	0.0046	0.0099	-0.0063	0.0099	0.0171	-0.0020	-0.0185	-0.0011	Buka
			UV2181	0.0137	0.0240	0.0051	0.0151	-0.0040	0.0102	0.0154	-0.0016	-0.0313	-0.0025	Buka
			UV2184	0.0137	0.0231	0.0051	0.0126	-0.0038	0.0092	0.0237	0.0001	-0.0186	-0.0029	Buka
			UV2195	0.0132	0.0312	0.0067	0.0210	-0.0050	0.0189	0.0289	-0.0015	-0.0251	-0.0013	Teop
			UV2196	0.0150	0.0270	0.0070	0.0202	-0.0019	0.0183	0.0216	0.0008	-0.0223	-0.0019	Teop
			UV2197	0.0195	0.0271	0.0103	0.0322	0.0035	0.0362	0.0343	0.0015	-0.0215	-0.0018	Southwest_Bougainville
			UV2199	0.0182	0.0269	0.0102	0.0299	0.0040	0.0276	0.0329	0.0000	-0.0162	-0.0010	Teop
			UV2201	0.0185	0.0262	0.0080	0.0249	-0.0049	0.0256	0.0338	0.0007	-0.0234	-0.0020	Teop
			UV2215	0.0137	0.0262	0.0068	0.0173	-0.0094	0.0142	0.0225	-0.0010	-0.0211	0.0002	Saposa
			UV2228	0.0121	0.0267	0.0076	0.0133	-0.0046	0.0109	0.0184	-0.0032	-0.0219	-0.0012	Saposa
			UV2240	0.0131	0.0269	0.0074	0.0156	-0.0073	0.0153	0.0284	0.0007	-0.0241	-0.0009	Saposa
			UV2249	0.0144	0.0238	0.0053	0.0142	-0.0061	0.0154	0.0048	-0.0024	-0.0229	-0.0016	Saposa
			UV2251	0.0148	0.0138	0.0067	0.0055	-0.0088	-0.0024	0.0051	0.0007	-0.0113	0.0011	Saposa
			UV2267	0.0138	0.0279	0.0075	0.0205	-0.0039	0.0125	0.0278	0.0005	-0.0231	-0.0004	Saposa
			UV2268	0.0134	0.0236	0.0051	0.0099	-0.0051	0.0036	0.0183	-0.0009	-0.0184	-0.0012	Buka
			UV2269	0.0124	0.0263	0.0053	0.0150	-0.0044	0.0112	0.0201	0.0001	-0.0222	-0.0002	Buka
			UV2270	0.0123	0.0231	0.0056	0.0115	-0.0078	0.0124	0.0182	-0.0022	-0.0262	-0.0011	Saposa
			UV2272	0.0188	0.0295	0.0068	0.0318	0.0009	0.0356	0.0322	0.0004	-0.0201	-0.0018	Southwest_Bougainville
			Adg-185	-0.0065	-0.0105	0.0057	0.0128	0.0113	0.0083	0.0021	0.0228	-0.0136	0.0248	Adygei
			Adg-192	-0.0068	-0.0109	0.0036	0.0106	0.0111	0.0127	0.0060	0.0264	-0.0168	0.0255	Adygei
			Adg-194	-0.0064	-0.0102	0.0021	0.0091	0.0136	0.0101	0.0034	0.0278	-0.0084	0.0235	Adygei
			Adg-222	-0.0066	-0.0108	0.0040	0.0125	0.0115	0.0104	-0.0016	0.0254	-0.0116	0.0257	Adygei
			Adg-224	-0.0068	-0.0101	0.0038	0.0130	0.0112	0.0093	-0.0023	0.0248	-0.0014	0.0252	Adygei
			Adg-226	-0.0065	-0.0094	0.0063	0.0115	0.0115	0.0160	-0.0025	0.0285	-0.0176	0.0264	Adygei
			Adg-227	-0.0059	-0.0100	0.0051	0.0111	0.0066	0.0163	-0.0016	0.0260	-0.0188	0.0253	Adygei
			Adg-238	-0.0075	-0.0094	0.0049	0.0119	0.0065	0.0111	0.0019	0.0260	-0.0114	0.0249	Adygei
			ALT-116	-0.0121	-0.0086	0.0010	0.0185	-0.0019	-0.0025	0.0044	0.0082	-0.0143	0.0179	Tubalar
			ALT-117	-0.0132	-0.0123	0.0001	0.0207	-0.0025	-0.0026	0.0078	0.0083	-0.0078	0.0209	Tubalar
			ALT-165	-0.0134	-0.0125	-0.0009	0.0228	-0.0092	-0.0053	0.0024	0.0094	-0.0081	0.0200	Tubalar
			ALT-845	-0.0133	-0.0121	-0.0015	0.0214	-0.0039	-0.0020	0.0045	0.0082	-0.0023	0.0210	Tubalar
			ALT-846	-0.0134	-0.0115	-0.0020	0.0227	-0.0050	-0.0067	0.0109	0.0046	-0.0057	0.0187	Tubalar
			AMU-031	-0.0180	-0.0116	-0.0046	0.0258	-0.0181	-0.0139	0.0101	-0.0129	-0.0027	0.0220	Nivh
			AMU-039	-0.0185	-0.0112	-0.0056	0.0242	-0.0169	-0.0122	0.0104	-0.0140	-0.0008	0.0213	Nivh
			AMU-042	-0.0183	-0.0104	-0.0053	0.0235	-0.0145	-0.0177	0.0012	-0.0135	-0.0017	0.0200	Nivh
			AMU-049	-0.0141	-0.0121	-0.0016	0.0211	-0.0048	-0.0057	0.0103	-0.0027	-0.0092	0.0233	Evenk_FarEast
			AMU-052	-0.0183	-0.0119	-0.0027	0.0237	-0.0189	-0.0161	0.0112	-0.0144	-0.0012	0.0186	Nivh
			AMU-064	-0.0180	-0.0122	-0.0041	0.0254	-0.0244	-0.0170	0.0175	-0.0137	-0.0030	0.0210	Nivh
			AMU-066	-0.0186	-0.0115	-0.0042	0.0247	-0.0173	-0.0122	0.0162	-0.0149	-0.0016	0.0204	Nivh
			AMU-072	-0.0183	-0.0137	-0.0038	0.0251	-0.0191	-0.0153	0.0176	-0.0143	-0.0066	0.0221	Nivh
			AMU-074	-0.0185	-0.0110	-0.0044	0.0244	-0.0187	-0.0178	0.0086	-0.0120	-0.0007	0.0227	Nivh
			AMU-139	-0.0160	-0.0109	0.0003	0.0209	-0.0102	-0.0159	0.0145	-0.0032	-0.0056	0.0174	Evenk_FarEast
			AMU-156	-0.0189	-0.0107	-0.0028	0.0249	-0.0177	-0.0146	0.0103	-0.0138	-0.0151	0.0215	Negidal
			AMU-160	-0.0190	-0.0120	-0.0029	0.0264	-0.0230	-0.0185	0.0121	-0.0122	-0.0074	0.0210	Negidal
			AMU-164	-0.0190	-0.0128	-0.0050	0.0261	-0.0222	-0.0183	0.0050	-0.0127	-0.0087	0.0241	Nivh
			AMU-547	-0.0189	-0.0125	-0.0048	0.0272	-0.0176	-0.0132	0.0070	-0.0109	-0.0062	0.0208	Nanai
			AMU-549	-0.0180	-0.0143	-0.0037	0.0270	-0.0204	-0.0144	0.0106	-0.0152	-0.0004	0.0235	Nanai
			AMU-554	-0.0179	-0.0121	-0.0021	0.0228	-0.0203	-0.0176	0.0194	-0.0094	-0.0147	0.0247	Evenk_FarEast
			AMU-555	-0.0179	-0.0105	-0.0039	0.0261	-0.0207	-0.0156	0.0124	-0.0109	-0.0127	0.0209	Nanai
			AMU-559	-0.0185	-0.0136	-0.0032	0.0239	-0.0218	-0.0128	-0.0001	-0.0124	-0.0117	0.0217	Nanai
			AMU-561	-0.0193	-0.0133	-0.0036	0.0240	-0.0184	-0.0176	0.0095	-0.0045	-0.0123	0.0194	Nanai
			AMU-596	-0.0177	-0.0104	-0.0038	0.0225	-0.0174	-0.0148	0.0076	-0.0129	-0.0088	0.0197	Nivh
			AMU-601	-0.0188	-0.0109	-0.0029	0.0271	-0.0150	-0.0234	0.0115	-0.0131	0.0021	0.0193	Nanai
			AMU-610	-0.0189	-0.0122	-0.0055	0.0247	-0.0179	-0.0173	0.0121	-0.0124	-0.0095	0.0232	Nanai
			AMU-628	-0.0192	-0.0121	-0.0038	0.0244	-0.0141	-0.0144	0.0129	-0.0117	0.0051	0.0170	Nanai
			AMU-631	-0.0191	-0.0132	-0.0038	0.0265	-0.0198	-0.0158	0.0108	-0.0080	-0.0010	0.0199	Nanai
			AMU-636	-0.0192	-0.0129	-0.0032	0.0245	-0.0243	-0.0138	0.0137	-0.0092	0.0051	0.0190	Nanai
			AMU-672	-0.0137	-0.0131	0.0011	0.0207	-0.0065	-0.0093	0.0070	-0.0017	-0.0064	0.0201	Evenk_FarEast
			AMU-686	-0.0186	-0.0120	-0.0029	0.0234	-0.0139	-0.0163	0.0104	-0.0118	-0.0074	0.0209	Evenk_FarEast
			AMU-696	-0.0185	-0.0126	-0.0039	0.0255	-0.0157	-0.0208	0.0207	-0.0081	-0.0124	0.0237	Negidal
			BAS-005	-0.0114	-0.0099	-0.0001	0.0164	-0.0054	0.0006	0.0131	0.0119	0.0032	0.0240	Bashkir
			BAS-006	-0.0117	-0.0096	0.0031	0.0157	0.0021	0.0043	-0.0014	0.0138	-0.0081	0.0258	Bashkir
			BAS-008	-0.0112	-0.0123	-0.0000	0.0189	0.0015	0.0024	-0.0000	0.0154	-0.0107	0.0227	Bashkir
			BAS-014	-0.0112	-0.0128	0.0023	0.0162	0.0007	0.0021	0.0055	0.0150	0.0009	0.0255	Bashkir
			BAS-017	-0.0109	-0.0112	0.0002	0.0140	-0.0051	0.0005	0.0009	0.0099	-0.0049	0.0249	Bashkir
			BAS-021	-0.0113	-0.0108	0.0020	0.0190	-0.0033	-0.0025	0.0093	0.0127	-0.0035	0.0237	Bashkir
			BAS-029	-0.0109	-0.0098	0.0015	0.0175	0.0036	-0.0019	-0.0034	0.0142	-0.0057	0.0239	Bashkir
			BAS-031	-0.0116	-0.0119	-0.0006	0.0145	0.0008	0.0040	0.0058	0.0125	-0.0021	0.0230	Bashkir
			BAS-033	-0.0115	-0.0110	0.0016	0.0144	-0.0035	-0.0016	0.0034	0.0103	-0.0003	0.0231	Bashkir
			BAS-034	-0.0110	-0.0118	0.0017	0.0150	0.0019	0.0005	-0.0024	0.0128	-0.0025	0.0247	Bashkir
			BAS-042	-0.0110	-0.0106	0.0013	0.0163	-0.0021	0.0008	0.0023	0.0158	-0.0163	0.0223	Bashkir
			BAS-045	-0.0111	-0.0100	0.0000	0.0182	0.0017	0.0007	-0.0031	0.0135	-0.0011	0.0225	Bashkir
			BAS-046	-0.0108	-0.0110	0.0002	0.0171	0.0022	0.0047	0.0077	0.0148	-0.0050	0.0223	Bashkir
			BAS-060	-0.0120	-0.0108	0.0010	0.0148	0.0039	0.0002	0.0092	0.0144	-0.0125	0.0235	Bashkir
			BAS-062	-0.0106	-0.0101	0.0030	0.0175	-0.0002	0.0034	0.0026	0.0172	-0.0143	0.0262	Bashkir
			BAS-091	-0.0105	-0.0110	0.0027	0.0139	0.0026	0.0034	0.0091	0.0123	-0.0095	0.0221	Bashkir
			BAS-094	-0.0093	-0.0112	0.0037	0.0126	0.0055	0.0074	0.0023	0.0210	-0.0162	0.0242	Bashkir
			BAS-096	-0.0099	-0.0110	0.0025	0.0181	-0.0027	0.0010	0.0042	0.0180	-0.0129	0.0228	Bashkir
			BAS-105	-0.0084	-0.0121	0.0030	0.0131	0.0077	0.0072	0.0005	0.0188	-0.0152	0.0243	Bashkir
			BAS-111	-0.0085	-0.0104	0.0011	0.0142	0.0042	0.0079	0.0012	0.0206	-0.0083	0.0234	Bashkir
			BAS-120	-0.0106	-0.0096	0.0036	0.0149	0.0041	0.0072	-0.0023	0.0147	0.0018	0.0223	Bashkir
			BAS-121	-0.0092	-0.0082	0.0036	0.0130	0.0037	0.0018	-0.0081	0.0168	-0.0067	0.0245	Bashkir
			BAS-125	-0.0098	-0.0090	0.0035	0.0143	0.0040	0.0035	-0.0018	0.0171	-0.0085	0.0261	Bashkir
			BAS-135	-0.0101	-0.0110	0.0016	0.0173	0.0036	0.0060	0.0009	0.0192	-0.0023	0.0217	Bashkir
			BAS-150	-0.0103	-0.0105	0.0021	0.0165	0.0041	0.0002	0.0028	0.0153	-0.0082	0.0209	Bashkir
			BAS-153	-0.0100	-0.0103	0.0006	0.0171	0.0022	0.0032	0.0101	0.0172	-0.0095	0.0253	Bashkir
			BAS-156	-0.0116	-0.0112	0.0020	0.0191	-0.0032	0.0010	0.0087	0.0131	-0.0054	0.0247	Bashkir
			BAS-164	-0.0105	-0.0114	0.0011	0.0169	0.0033	0.0050	0.0057	0.0160	-0.0151	0.0228	Bashkir
			BAS-600	-0.0105	-0.0118	0.0013	0.0164	-0.0007	0.0074	0.0050	0.0116	-0.0020	0.0230	Bashkir
			BAS-622	-0.0098	-0.0079	0.0013	0.0152	0.0034	0.0013	0.0019	0.0130	-0.0012	0.0229	Bashkir
			BAS-652	-0.0096	-0.0111	0.0028	0.0133	0.0065	0.0041	0.0031	0.0184	-0.0133	0.0237	Bashkir
			BAS-655	-0.0105	-0.0123	0.0024	0.0146	0.0031	0.0054	0.0077	0.0166	-0.0082	0.0238	Bashkir
			BAS-661	-0.0088	-0.0094	0.0017	0.0175	-0.0025	0.0036	0.0076	0.0142	-0.0125	0.0240	Bashkir
			BAS-663	-0.0103	-0.0096	0.0026	0.0166	-0.0005	-0.0016	0.0035	0.0168	-0.0032	0.0214	Bashkir
			BAS-669	-0.0093	-0.0109	0.0036	0.0127	0.0047	0.0080	0.0063	0.0167	-0.0035	0.0251	Bashkir
			BAS-670	-0.0094	-0.0111	0.0048	0.0147	0.0043	0.0019	-0.0020	0.0172	-0.0051	0.0243	Bashkir
			BAS-671	-0.0092	-0.0109	0.0032	0.0142	0.0050	0.0044	0.0018	0.0159	-0.0000	0.0256	Bashkir
			BAS-672	-0.0093	-0.0110	0.0019	0.0163	0.0052	0.0006	0.0037	0.0173	-0.0108	0.0217	Bashkir
			BAS-683	-0.0097	-0.0104	0.0035	0.0156	0.0013	0.0022	0.0044	0.0200	-0.0029	0.0248	Bashkir
			BAS-811	-0.0088	-0.0100	0.0037	0.0128	0.0064	0.0082	0.0145	0.0189	-0.0071	0.0258	Bashkir
			BAS-813	-0.0078	-0.0110	0.0012	0.0155	0.0046	0.0057	0.0064	0.0225	-0.0067	0.0241	Bashkir
			BAS-822	-0.0085	-0.0113	0.0018	0.0146	0.0052	0.0035	0.0070	0.0191	-0.0010	0.0264	Bashkir
			BAS-825	-0.0088	-0.0108	0.0051	0.0162	0.0026	0.0026	0.0055	0.0164	-0.0160	0.0252	Bashkir
			BAS-831	-0.0089	-0.0115	0.0039	0.0143	0.0018	0.0065	0.0122	0.0213	0.0001	0.0256	Bashkir
			BAS-833	-0.0091	-0.0106	0.0034	0.0140	0.0042	0.0044	-0.0011	0.0163	-0.0078	0.0278	Bashkir
			BAS-834	-0.0094	-0.0107	0.0059	0.0118	0.0044	0.0040	-0.0013	0.0192	-0.0115	0.0250	Bashkir
			BAS-849	-0.0089	-0.0100	0.0020	0.0138	0.0005	0.0058	-0.0015	0.0156	-0.0153	0.0266	Bashkir
			BAS-1392	-0.0083	-0.0086	0.0041	0.0125	0.0022	0.0060	0.0023	0.0221	-0.0147	0.0254	Bashkir
			BAS-1393	-0.0100	-0.0107	0.0035	0.0139	0.0012	0.0015	0.0028	0.0182	-0.0003	0.0237	Bashkir
			BAS-1394	-0.0094	-0.0097	0.0041	0.0156	0.0040	0.0061	0.0063	0.0187	-0.0073	0.0265	Bashkir
			BAS-1396	-0.0091	-0.0094	0.0021	0.0149	0.0020	0.0003	-0.0001	0.0161	-0.0088	0.0218	Bashkir
			BAS-1398	-0.0090	-0.0111	0.0045	0.0157	0.0040	0.0021	0.0051	0.0189	-0.0173	0.0250	Bashkir
			BAS-1400	-0.0092	-0.0103	0.0027	0.0158	0.0026	0.0042	-0.0016	0.0176	-0.0064	0.0284	Bashkir
			BUR-003	-0.0167	-0.0116	-0.0028	0.0227	-0.0149	-0.0126	0.0082	-0.0003	-0.0159	0.0199	Buryat
			BUR-008	-0.0173	-0.0117	-0.0011	0.0241	-0.0173	-0.0121	0.0068	-0.0052	-0.0118	0.0192	Buryat
			BUR-009	-0.0172	-0.0118	-0.0020	0.0245	-0.0131	-0.0142	0.0105	-0.0065	-0.0124	0.0218	Buryat
			BUR-042	-0.0165	-0.0128	-0.0020	0.0223	-0.0152	-0.0107	0.0080	-0.0033	-0.0062	0.0212	Buryat
			BUR-047	-0.0166	-0.0106	-0.0009	0.0262	-0.0157	-0.0097	0.0084	-0.0031	-0.0127	0.0173	Buryat
			BUR-050	-0.0167	-0.0108	-0.0056	0.0234	-0.0117	-0.0102	0.0118	-0.0018	-0.0147	0.0202	Buryat
			BUR-051	-0.0167	-0.0126	-0.0035	0.0231	-0.0107	-0.0085	0.0008	-0.0056	-0.0009	0.0188	Buryat
			BUR-074	-0.0170	-0.0105	-0.0027	0.0237	-0.0117	-0.0086	0.0055	-0.0019	-0.0083	0.0169	Buryat
			BUR-087	-0.0175	-0.0113	-0.0021	0.0232	-0.0100	-0.0093	0.0042	-0.0068	-0.0116	0.0169	Buryat
			BUR-101	-0.0164	-0.0115	-0.0025	0.0228	-0.0142	-0.0065	0.0142	-0.0009	-0.0011	0.0197	Khamnegan
			BUR-103	-0.0168	-0.0108	-0.0018	0.0247	-0.0127	-0.0108	0.0113	-0.0015	0.0005	0.0201	Khamnegan
			BUR-124	-0.0179	-0.0125	-0.0022	0.0266	-0.0151	-0.0136	0.0103	-0.0035	-0.0026	0.0201	Buryat
			BUR-144	-0.0166	-0.0137	-0.0018	0.0264	-0.0126	-0.0106	0.0179	-0.0028	-0.0071	0.0229	Buryat
			BUR-155	-0.0174	-0.0121	-0.0027	0.0233	-0.0121	-0.0116	0.0117	-0.0033	-0.0011	0.0183	Khamnegan
			BUR-158	-0.0169	-0.0124	-0.0030	0.0258	-0.0116	-0.0138	0.0047	-0.0031	-0.0061	0.0194	Buryat
			BUR-160	-0.0176	-0.0112	-0.0014	0.0220	-0.0129	-0.0099	0.0076	0.0001	-0.0124	0.0192	Buryat
			BUR-205	-0.0170	-0.0113	-0.0043	0.0230	-0.0126	-0.0105	0.0066	-0.0010	-0.0172	0.0213	Buryat
			BUR-207	-0.0164	-0.0137	-0.0035	0.0238	-0.0146	-0.0104	0.0185	-0.0007	-0.0103	0.0182	Buryat
			BUR-215	-0.0165	-0.0124	-0.0024	0.0226	-0.0138	-0.0135	0.0069	-0.0052	-0.0076	0.0223	Buryat
			BUR-217	-0.0169	-0.0130	-0.0004	0.0215	-0.0109	-0.0095	0.0137	-0.0051	0.0058	0.0193	Buryat
			BUR-224	-0.0172	-0.0113	-0.0017	0.0214	-0.0122	-0.0093	0.0086	-0.0016	-0.0110	0.0189	Buryat
			BUR-238	-0.0172	-0.0130	-0.0032	0.0217	-0.0136	-0.0101	0.0105	-0.0062	-0.0135	0.0182	Khamnegan
			BUR-255	-0.0172	-0.0111	-0.0032	0.0249	-0.0135	-0.0125	0.0118	-0.0012	-0.0019	0.0186	Buryat
			BUR-258	-0.0171	-0.0120	-0.0021	0.0244	-0.0200	-0.0157	0.0026	-0.0055	-0.0076	0.0178	Buryat
			BUR-358	-0.0171	-0.0110	-0.0038	0.0200	-0.0140	-0.0107	0.0040	-0.0027	-0.0098	0.0164	Buryat
			BUR-382	-0.0169	-0.0102	-0.0000	0.0223	-0.0105	-0.0088	0.0105	-0.0011	-0.0043	0.0215	Buryat
			BUR-415	-0.0173	-0.0118	-0.0033	0.0252	-0.0118	-0.0084	0.0063	-0.0028	-0.0077	0.0197	Buryat
			BUR-500	-0.0163	-0.0105	-0.0010	0.0219	-0.0118	-0.0144	0.0094	0.0003	-0.0193	0.0190	Khamnegan
			BUR-531	-0.0167	-0.0114	-0.0010	0.0203	-0.0119	-0.0099	0.0116	-0.0036	-0.0040	0.0186	Buryat
			BUR-562	-0.0168	-0.0123	-0.0031	0.0245	-0.0129	-0.0162	0.0069	-0.0023	-0.0024	0.0212	Buryat
			BUR-568	-0.0168	-0.0124	-0.0023	0.0228	-0.0161	-0.0116	0.0020	-0.0011	-0.0133	0.0192	Buryat
			BUR-578	-0.0163	-0.0132	-0.0027	0.0262	-0.0151	-0.0099	0.0029	-0.0020	-0.0112	0.0203	Buryat
			BUR-587	-0.0168	-0.0132	-0.0031	0.0241	-0.0109	-0.0108	0.0099	-0.0030	-0.0085	0.0197	Buryat
			BUR-594	-0.0170	-0.0106	-0.0021	0.0232	-0.0111	-0.0142	0.0072	-0.0014	-0.0167	0.0185	Buryat
			BUR-599	-0.0166	-0.0114	-0.0015	0.0233	-0.0174	-0.0116	0.0062	-0.0053	-0.0099	0.0178	Buryat
			BUR-605	-0.0172	-0.0122	-0.0008	0.0248	-0.0142	-0.0149	0.0029	-0.0029	-0.0164	0.0196	Buryat
			BUR-635	-0.0158	-0.0117	-0.0022	0.0245	-0.0154	-0.0089	0.0106	-0.0005	-0.0117	0.0213	Buryat
			BUR-645	-0.0167	-0.0116	-0.0018	0.0233	-0.0131	-0.0134	0.0015	-0.0005	-0.0151	0.0199	Buryat
			BUR-684	-0.0164	-0.0111	0.0008	0.0213	-0.0112	-0.0112	0.0052	-0.0034	-0.0080	0.0228	Buryat
			BUR-694	-0.0167	-0.0096	-0.0023	0.0244	-0.0129	-0.0151	0.0179	-0.0040	-0.0100	0.0214	Buryat
			BUR-706	-0.0173	-0.0119	-0.0008	0.0224	-0.0131	-0.0150	0.0067	-0.0029	-0.0020	0.0200	Buryat
			BUR-707	-0.0159	-0.0107	-0.0014	0.0218	-0.0080	-0.0072	0.0142	-0.0004	-0.0082	0.0178	Buryat
			EV-004	-0.0176	-0.0128	-0.0037	0.0273	-0.0196	-0.0172	0.0141	-0.0109	-0.0104	0.0305	Evenk_Transbaikal
			EV-023	-0.0170	-0.0140	-0.0013	0.0247	-0.0168	-0.0137	0.0115	-0.0072	-0.0123	0.0299	Evenk_Transbaikal
			EV-040	-0.0176	-0.0147	-0.0039	0.0279	-0.0217	-0.0156	0.0203	-0.0088	-0.0104	0.0273	Evenk_Transbaikal
			EV-050	-0.0165	-0.0141	-0.0041	0.0235	-0.0184	-0.0190	0.0217	-0.0045	-0.0126	0.0257	Evenk_Transbaikal
			EV-052	-0.0173	-0.0128	-0.0032	0.0275	-0.0207	-0.0174	0.0095	-0.0060	-0.0163	0.0299	Evenk_Transbaikal
			EV-082	-0.0173	-0.0153	-0.0017	0.0306	-0.0163	-0.0138	0.0131	-0.0060	-0.0053	0.0274	Evenk_Transbaikal
			EV-110	-0.0177	-0.0144	-0.0031	0.0252	-0.0212	-0.0187	0.0160	-0.0079	-0.0063	0.0246	Evenk_Transbaikal
			EV-114	-0.0178	-0.0112	-0.0008	0.0241	-0.0143	-0.0137	0.0069	-0.0058	-0.0042	0.0203	Khamnegan
			EV-132	-0.0173	-0.0124	-0.0009	0.0228	-0.0138	-0.0113	0.0084	-0.0047	-0.0109	0.0191	Khamnegan
			EV-139	-0.0178	-0.0131	-0.0015	0.0251	-0.0155	-0.0132	0.0099	-0.0045	-0.0024	0.0198	Khamnegan
			EV-147	-0.0177	-0.0121	-0.0030	0.0257	-0.0160	-0.0135	0.0115	-0.0091	-0.0118	0.0280	Evenk_Transbaikal
			EV-148	-0.0180	-0.0121	-0.0020	0.0232	-0.0096	-0.0048	0.0086	-0.0039	-0.0041	0.0191	Khamnegan
			EV-175	-0.0172	-0.0121	-0.0013	0.0245	-0.0139	-0.0142	0.0121	-0.0058	-0.0028	0.0214	Khamnegan
			GAG-183	-0.0062	-0.0080	0.0029	0.0093	0.0151	0.0110	-0.0052	0.0289	-0.0078	0.0258	Gagauz
			GAG-187	-0.0060	-0.0094	0.0059	0.0100	0.0110	0.0087	-0.0043	0.0272	-0.0046	0.0256	Gagauz
			GAG-188	-0.0060	-0.0112	0.0069	0.0125	0.0127	0.0125	0.0016	0.0327	-0.0180	0.0266	Gagauz
			GAG-189	-0.0057	-0.0089	0.0049	0.0100	0.0135	0.0124	-0.0047	0.0281	-0.0014	0.0257	Gagauz
			GAG-196	-0.0061	-0.0094	0.0076	0.0104	0.0090	0.0084	0.0007	0.0292	-0.0113	0.0264	Gagauz
			GAG-215	-0.0065	-0.0105	0.0024	0.0111	0.0090	0.0088	0.0004	0.0327	0.0082	0.0259	Gagauz
			GAG-220	-0.0063	-0.0100	0.0073	0.0122	0.0085	0.0103	-0.0020	0.0314	-0.0097	0.0282	Gagauz
			GAG-221	-0.0064	-0.0100	0.0045	0.0116	0.0151	0.0115	-0.0023	0.0258	-0.0108	0.0263	Gagauz
			GAG-226	-0.0060	-0.0096	0.0068	0.0107	0.0154	0.0133	-0.0009	0.0274	-0.0085	0.0253	Gagauz
			GEO-002	-0.0058	-0.0117	0.0082	0.0086	0.0128	0.0129	-0.0054	0.0315	-0.0123	0.0241	Georgian
			GEO-005	-0.0064	-0.0090	0.0052	0.0119	0.0072	0.0125	0.0047	0.0277	-0.0003	0.0243	Georgian
			GEO-010	-0.0061	-0.0079	0.0029	0.0081	0.0133	0.0150	-0.0073	0.0287	-0.0101	0.0261	Georgian
			GEO-015	-0.0060	-0.0095	0.0061	0.0096	0.0103	0.0113	0.0017	0.0262	-0.0199	0.0246	Georgian
			GEO-020	-0.0052	-0.0105	0.0064	0.0083	0.0085	0.0162	0.0004	0.0283	-0.0083	0.0253	Georgian
			GEO-028	-0.0060	-0.0089	0.0044	0.0124	0.0112	0.0111	-0.0008	0.0250	-0.0083	0.0250	Georgian
			GEO-031	-0.0058	-0.0101	0.0043	0.0123	0.0099	0.0135	0.0048	0.0275	-0.0069	0.0250	Georgian
			GEO-032	-0.0068	-0.0093	0.0060	0.0105	0.0117	0.0129	0.0019	0.0288	-0.0055	0.0251	Georgian
			GEO-039	-0.0055	-0.0104	0.0030	0.0105	0.0126	0.0142	-0.0002	0.0305	-0.0192	0.0233	Georgian
			GEO-051	-0.0063	-0.0097	0.0084	0.0108	0.0131	0.0105	-0.0050	0.0302	-0.0105	0.0262	Georgian
			GEO-061	-0.0062	-0.0080	0.0054	0.0099	0.0082	0.0119	0.0059	0.0258	-0.0113	0.0255	Georgian
			GEO-082	-0.0059	-0.0097	0.0065	0.0095	0.0045	0.0094	-0.0028	0.0296	-0.0004	0.0253	Georgian
			GEO001	-0.0062	-0.0100	0.0053	0.0087	0.0153	0.0138	-0.0109	0.0276	-0.0095	0.0245	Georgian
			Khs-005	-0.0138	-0.0108	0.0018	0.0206	-0.0076	-0.0065	0.0041	0.0058	-0.0102	0.0226	Khakass
			Khs-006	-0.0130	-0.0133	0.0005	0.0189	-0.0039	-0.0033	-0.0030	0.0072	-0.0017	0.0199	Khakass
			Khs-007	-0.0134	-0.0125	0.0013	0.0189	-0.0070	-0.0037	0.0070	0.0071	0.0007	0.0208	Khakass
			Khs-010	-0.0135	-0.0116	0.0009	0.0206	-0.0065	-0.0007	0.0074	0.0035	-0.0115	0.0225	Khakass
			Khs-011	-0.0141	-0.0087	-0.0006	0.0201	-0.0056	-0.0060	0.0068	0.0074	0.0070	0.0203	Khakass
			Khs-119	-0.0154	-0.0131	-0.0021	0.0214	-0.0058	-0.0091	0.0069	0.0022	-0.0016	0.0216	Khakass
			Khs-168	-0.0127	-0.0123	-0.0008	0.0190	-0.0023	-0.0049	0.0033	0.0083	-0.0033	0.0226	Khakass
			Khs-190	-0.0138	-0.0118	0.0004	0.0196	-0.0043	-0.0067	0.0043	0.0077	-0.0165	0.0214	Khakass
			Khs-301	-0.0139	-0.0118	0.0018	0.0196	-0.0048	-0.0075	0.0097	0.0033	-0.0013	0.0227	Khakass
			Khs-302	-0.0154	-0.0122	-0.0013	0.0226	-0.0093	-0.0069	0.0011	0.0025	0.0015	0.0180	Khakass
			Khs-303	-0.0153	-0.0129	0.0011	0.0195	-0.0100	-0.0077	0.0073	0.0030	-0.0105	0.0199	Khakass
			Khs-306	-0.0142	-0.0118	0.0016	0.0191	-0.0046	-0.0095	0.0009	0.0036	0.0033	0.0200	Khakass
			Khs-308	-0.0152	-0.0121	-0.0017	0.0218	-0.0073	-0.0083	0.0063	0.0003	-0.0122	0.0201	Khakass
			Khs-309	-0.0149	-0.0113	-0.0001	0.0197	-0.0073	-0.0043	0.0007	0.0058	-0.0169	0.0221	Khakass
			Khs-402	-0.0157	-0.0126	-0.0035	0.0225	-0.0064	-0.0094	0.0035	0.0027	0.0026	0.0202	Khakass_Kachins
			Khs-403	-0.0148	-0.0113	-0.0010	0.0197	-0.0088	-0.0054	0.0141	0.0027	-0.0044	0.0194	Khakass_Kachins
			Khs-421	-0.0146	-0.0118	0.0020	0.0198	-0.0056	-0.0066	0.0028	0.0056	-0.0013	0.0198	Khakass_Kachins
			Khs-422	-0.0140	-0.0107	-0.0010	0.0194	-0.0091	-0.0083	0.0023	0.0047	-0.0048	0.0173	Khakass
			Khs-424	-0.0152	-0.0114	0.0000	0.0201	-0.0089	-0.0080	0.0018	0.0015	0.0040	0.0184	Khakass_Kachins
			Khs-425	-0.0120	-0.0095	0.0007	0.0188	-0.0008	-0.0023	0.0049	0.0111	-0.0063	0.0205	Khakass
			Khs-491	-0.0152	-0.0113	-0.0007	0.0209	-0.0104	-0.0082	0.0064	0.0028	-0.0066	0.0194	Khakass_Kachins
			Khs-493	-0.0155	-0.0102	-0.0000	0.0233	-0.0067	-0.0087	0.0130	0.0060	-0.0060	0.0213	Khakass_Kachins
			Khs-513	-0.0149	-0.0107	-0.0004	0.0228	-0.0082	-0.0057	0.0072	0.0035	-0.0025	0.0195	Khakass_Kachins
			Khs-527	-0.0147	-0.0115	-0.0007	0.0204	-0.0112	-0.0072	0.0038	0.0013	-0.0073	0.0192	Khakass_Kachins
			lpgh-303	-0.0064	-0.0091	0.0072	0.0116	0.0089	0.0127	-0.0024	0.0269	-0.0125	0.0271	Adygei
			MOL-005	-0.0059	-0.0097	0.0057	0.0086	0.0137	0.0172	-0.0022	0.0293	-0.0047	0.0288	Moldavian
			MOL-008	-0.0058	-0.0090	0.0064	0.0092	0.0133	0.0187	0.0004	0.0288	-0.0058	0.0254	Moldavian
			MOL-015	-0.0061	-0.0091	0.0056	0.0095	0.0081	0.0129	0.0079	0.0287	-0.0092	0.0245	Moldavian
			MOL-024	-0.0053	-0.0087	0.0059	0.0105	0.0106	0.0088	0.0001	0.0260	-0.0151	0.0236	Moldavian
			MOL-058	-0.0069	-0.0102	0.0061	0.0113	0.0101	0.0100	-0.0015	0.0274	-0.0082	0.0250	Moldavian
			MOL-064	-0.0056	-0.0108	0.0055	0.0111	0.0122	0.0110	0.0005	0.0244	-0.0072	0.0261	Moldavian
			MOL-065	-0.0058	-0.0115	0.0060	0.0110	0.0093	0.0111	-0.0062	0.0306	-0.0170	0.0272	Moldavian
			MOL-066	-0.0061	-0.0090	0.0035	0.0085	0.0113	0.0119	0.0031	0.0313	-0.0089	0.0251	Moldavian
			MOL-067	-0.0058	-0.0099	0.0044	0.0097	0.0120	0.0134	-0.0069	0.0278	0.0010	0.0280	Moldavian
			MOL-069	-0.0057	-0.0101	0.0039	0.0097	0.0072	0.0125	-0.0000	0.0244	0.0028	0.0242	Moldavian
			Rakr-203	-0.0069	-0.0104	0.0055	0.0118	0.0044	0.0118	0.0091	0.0238	-0.0116	0.0238	Russian_Archangelsk_Krasnoborsky
			Rakr-205	-0.0066	-0.0102	0.0047	0.0120	0.0129	0.0080	0.0032	0.0290	-0.0155	0.0266	Russian_Archangelsk_Krasnoborsky
			Rakr-237	-0.0075	-0.0095	0.0056	0.0128	0.0091	0.0127	0.0097	0.0231	-0.0011	0.0249	Russian_Archangelsk_Krasnoborsky
			Rakr-248	-0.0068	-0.0101	0.0046	0.0134	0.0078	0.0106	0.0004	0.0268	-0.0038	0.0251	Russian_Archangelsk_Krasnoborsky
			Rakr-341	-0.0073	-0.0096	0.0053	0.0119	0.0061	0.0084	0.0069	0.0257	-0.0095	0.0266	Russian_Archangelsk_Krasnoborsky
			Rakr-345	-0.0066	-0.0098	0.0038	0.0117	0.0043	0.0079	0.0050	0.0227	-0.0043	0.0267	Russian_Archangelsk_Krasnoborsky
			Rbgp-200	-0.0071	-0.0083	0.0036	0.0092	0.0087	0.0108	-0.0007	0.0268	-0.0001	0.0252	Russian
			Rbgp-201	-0.0059	-0.0108	0.0068	0.0127	0.0084	0.0117	0.0030	0.0263	-0.0190	0.0264	Russian
			Rbgp-203	-0.0065	-0.0102	0.0045	0.0091	0.0129	0.0157	0.0078	0.0293	-0.0058	0.0261	Russian
			Rbgp-205	-0.0064	-0.0120	0.0042	0.0118	0.0094	0.0118	-0.0061	0.0209	-0.0090	0.0287	Russian
			Rkbo-12	-0.0066	-0.0103	0.0052	0.0119	0.0129	0.0101	0.0073	0.0275	-0.0059	0.0272	Russian
			Rkbo-16	-0.0061	-0.0097	0.0073	0.0114	0.0111	0.0105	0.0045	0.0276	-0.0066	0.0263	Russian
			Rkbo-44	-0.0061	-0.0092	0.0052	0.0102	0.0092	0.0146	0.0060	0.0259	-0.0050	0.0247	Russian
			Rkbo-58	-0.0059	-0.0097	0.0060	0.0103	0.0106	0.0174	0.0003	0.0252	-0.0033	0.0284	Russian
			Rksh-402	-0.0064	-0.0120	0.0047	0.0108	0.0081	0.0108	0.0079	0.0234	0.0061	0.0241	Russian
			Rksh-405	-0.0066	-0.0085	0.0065	0.0111	0.0107	0.0118	0.0060	0.0245	-0.0083	0.0240	Russian
			Rksh-407	-0.0070	-0.0111	0.0038	0.0098	0.0094	0.0101	-0.0038	0.0230	-0.0012	0.0270	Russian
			Rksh-412	-0.0064	-0.0097	0.0046	0.0147	0.0089	0.0106	0.0022	0.0271	-0.0141	0.0242	Russian
			Rkuch-03	-0.0066	-0.0089	0.0059	0.0089	0.0115	0.0102	-0.0041	0.0241	-0.0183	0.0247	Russian
			Rkuch-05	-0.0068	-0.0108	0.0047	0.0118	0.0061	0.0101	-0.0047	0.0238	-0.0096	0.0231	Russian
			Rkuch-53	-0.0069	-0.0090	0.0043	0.0105	0.0101	0.0108	0.0027	0.0306	-0.0081	0.0251	Russian
			Rkuch-58	-0.0052	-0.0108	0.0064	0.0112	0.0098	0.0091	-0.0072	0.0252	-0.0023	0.0266	Russian
			Rorl-102	-0.0067	-0.0088	0.0054	0.0115	0.0086	0.0124	0.0067	0.0278	-0.0079	0.0253	Russian
			Rorl-110	-0.0068	-0.0113	0.0050	0.0097	0.0095	0.0087	-0.0016	0.0249	-0.0052	0.0270	Russian
			Rorl-114	-0.0068	-0.0110	0.0043	0.0130	0.0089	0.0116	0.0058	0.0290	-0.0113	0.0249	Russian
			Rorl-155	-0.0062	-0.0101	0.0073	0.0122	0.0083	0.0131	0.0015	0.0248	-0.0060	0.0228	Russian
			Rps-002	-0.0067	-0.0091	0.0044	0.0126	0.0118	0.0112	0.0077	0.0297	-0.0119	0.0266	Russian
			Rps-004	-0.0053	-0.0093	0.0052	0.0124	0.0092	0.0164	-0.0009	0.0268	-0.0106	0.0254	Russian
			Rps-006	-0.0070	-0.0098	0.0066	0.0102	0.0134	0.0150	-0.0007	0.0241	-0.0208	0.0260	Russian
			Rps-012	-0.0069	-0.0076	0.0041	0.0106	0.0117	0.0094	0.0006	0.0235	-0.0072	0.0240	Russian
			Rps-090	-0.0062	-0.0081	0.0039	0.0101	0.0090	0.0110	0.0089	0.0256	-0.0147	0.0242	Russian
			Rps-091	-0.0064	-0.0090	0.0042	0.0117	0.0059	0.0095	-0.0017	0.0277	-0.0118	0.0241	Russian
			Rps-098	-0.0066	-0.0102	0.0050	0.0137	0.0054	0.0088	0.0056	0.0253	-0.0033	0.0249	Russian
			Rrzm-08	-0.0065	-0.0084	0.0069	0.0117	0.0123	0.0107	0.0004	0.0274	-0.0020	0.0251	Russian
			Rrzm-10	-0.0063	-0.0107	0.0049	0.0097	0.0134	0.0087	-0.0069	0.0259	-0.0030	0.0245	Russian
			Rrzm-13	-0.0067	-0.0113	0.0070	0.0130	0.0102	0.0109	0.0034	0.0227	-0.0187	0.0266	Russian
			Rrzm-16	-0.0060	-0.0079	0.0049	0.0107	0.0082	0.0117	0.0066	0.0291	-0.0156	0.0245	Russian
			Rrzm-83	-0.0059	-0.0087	0.0041	0.0094	0.0093	0.0132	-0.0036	0.0264	-0.0120	0.0243	Russian
			Rrzs-3	-0.0062	-0.0120	0.0064	0.0112	0.0075	0.0098	-0.0007	0.0254	-0.0079	0.0255	Russian
			Rrzs-7	-0.0064	-0.0104	0.0058	0.0114	0.0049	0.0053	0.0049	0.0237	-0.0281	0.0261	Russian
			Rrzs-11	-0.0066	-0.0106	0.0051	0.0128	0.0067	0.0124	-0.0062	0.0245	-0.0151	0.0261	Russian
			Rrzs-32	-0.0064	-0.0087	0.0048	0.0143	0.0130	0.0115	0.0034	0.0272	0.0003	0.0235	Russian
			Rrzs-58	-0.0065	-0.0089	0.0056	0.0114	0.0095	0.0073	0.0105	0.0251	-0.0137	0.0251	Russian
			Rrzs-66	-0.0065	-0.0092	0.0039	0.0127	0.0124	0.0149	-0.0023	0.0257	-0.0126	0.0241	Russian
			Rrzs-88	-0.0066	-0.0089	0.0064	0.0115	0.0091	0.0110	0.0089	0.0247	-0.0078	0.0250	Russian
			Rsm-103	-0.0058	-0.0077	0.0047	0.0124	0.0098	0.0107	0.0057	0.0264	-0.0069	0.0250	Russian
			Rsm-109	-0.0058	-0.0082	0.0038	0.0106	0.0128	0.0109	0.0040	0.0276	-0.0167	0.0258	Russian
			Rsm-166	-0.0065	-0.0081	0.0062	0.0113	0.0102	0.0043	-0.0014	0.0266	-0.0052	0.0266	Russian
			Rsm-171	-0.0057	-0.0108	0.0062	0.0114	0.0144	0.0138	0.0005	0.0287	-0.0083	0.0249	Russian
			Rsm-176	-0.0071	-0.0096	0.0049	0.0134	0.0083	0.0158	0.0042	0.0246	-0.0153	0.0262	Russian
			Rsm-179	-0.0064	-0.0105	0.0039	0.0088	0.0112	0.0084	0.0017	0.0258	-0.0037	0.0247	Russian
			Rsm-181	-0.0064	-0.0102	0.0058	0.0110	0.0176	0.0092	-0.0102	0.0283	-0.0092	0.0260	Russian
			RYAR-173	-0.0062	-0.0098	0.0047	0.0132	0.0051	0.0084	0.0035	0.0268	-0.0010	0.0273	Russian
			RYAR-223	-0.0069	-0.0097	0.0027	0.0116	0.0116	0.0092	0.0000	0.0252	-0.0102	0.0262	Russian
			RYAR-232	-0.0064	-0.0100	0.0079	0.0102	0.0052	0.0119	-0.0052	0.0236	-0.0043	0.0273	Russian
			Shap-55	-0.0069	-0.0103	0.0053	0.0108	0.0096	0.0061	-0.0018	0.0256	-0.0147	0.0241	Adygei
			Shap-156	-0.0065	-0.0115	0.0034	0.0099	0.0092	0.0109	-0.0107	0.0282	-0.0153	0.0261	Adygei
			Shap-225	-0.0068	-0.0098	0.0041	0.0090	0.0126	0.0119	0.0036	0.0292	-0.0051	0.0279	Adygei
			TJ-011	-0.0144	-0.0097	0.0009	0.0176	-0.0075	-0.0065	0.0027	0.0071	-0.0077	0.0161	Kirghiz
			TJ-032	-0.0148	-0.0114	0.0005	0.0200	-0.0049	-0.0039	0.0086	0.0022	-0.0141	0.0168	Kirghiz
			TJ-038	-0.0141	-0.0114	-0.0006	0.0208	-0.0057	-0.0033	0.0066	0.0082	-0.0055	0.0179	Kirghiz
			TJ-098	-0.0139	-0.0120	-0.0006	0.0187	-0.0063	-0.0067	0.0027	0.0042	-0.0096	0.0175	Kirghiz
			TUV-004	-0.0166	-0.0124	-0.0041	0.0231	-0.0086	-0.0114	0.0072	-0.0032	-0.0121	0.0207	Tuvinian
			TUV-008	-0.0162	-0.0111	0.0000	0.0227	-0.0109	-0.0088	0.0104	-0.0016	-0.0025	0.0209	Tuvinian
			TUV-024	-0.0153	-0.0119	-0.0039	0.0244	-0.0124	-0.0081	0.0030	-0.0031	0.0028	0.0188	Tuvinian
			TUV-044	-0.0160	-0.0119	-0.0009	0.0232	-0.0148	-0.0115	0.0038	-0.0017	-0.0096	0.0183	Tuvinian
			TUV-059	-0.0160	-0.0115	-0.0032	0.0214	-0.0082	-0.0119	0.0061	0.0003	-0.0059	0.0202	Tuvinian
			TUV-062	-0.0158	-0.0111	-0.0022	0.0226	-0.0151	-0.0122	0.0053	-0.0016	-0.0021	0.0202	Tuvinian
			TUV-071	-0.0170	-0.0123	-0.0010	0.0220	-0.0116	-0.0162	0.0054	-0.0054	-0.0149	0.0215	Tuvinian
			TUV-096	-0.0168	-0.0113	-0.0018	0.0218	-0.0110	-0.0130	0.0066	-0.0016	0.0093	0.0195	Tuvinian
			TUV-121	-0.0158	-0.0115	-0.0023	0.0240	-0.0093	-0.0114	0.0050	-0.0017	-0.0044	0.0230	Todzin
			TUV-195	-0.0164	-0.0117	-0.0005	0.0212	-0.0160	-0.0087	0.0122	-0.0019	-0.0034	0.0215	Todzin
			TUV-199	-0.0174	-0.0125	-0.0028	0.0229	-0.0163	-0.0144	0.0104	-0.0039	-0.0134	0.0236	Todzin
			TUV-349	-0.0158	-0.0115	-0.0033	0.0231	-0.0090	-0.0086	0.0072	-0.0004	-0.0089	0.0188	Tuvinian
			TUV-392	-0.0149	-0.0109	-0.0011	0.0207	-0.0114	-0.0140	0.0078	-0.0009	-0.0150	0.0221	Tuvinian
			UDM-287	-0.0089	-0.0113	0.0038	0.0159	0.0028	0.0054	0.0031	0.0161	-0.0065	0.0256	Besermyan
			UDM-309	-0.0086	-0.0099	0.0024	0.0129	0.0067	0.0024	0.0094	0.0175	-0.0109	0.0238	Besermyan
			UDM-349	-0.0091	-0.0111	0.0053	0.0155	0.0016	0.0039	-0.0014	0.0167	-0.0042	0.0271	Besermyan
			UDM-357	-0.0082	-0.0107	0.0023	0.0160	0.0069	0.0055	0.0038	0.0190	-0.0050	0.0272	Besermyan
			UDM-362	-0.0091	-0.0094	0.0026	0.0147	0.0079	0.0026	0.0083	0.0177	-0.0029	0.0251	Besermyan
			UDM-366	-0.0093	-0.0097	0.0046	0.0149	0.0004	0.0084	0.0101	0.0193	-0.0011	0.0243	Besermyan
			UKR-1283	-0.0062	-0.0088	0.0054	0.0135	0.0055	0.0127	-0.0019	0.0248	-0.0087	0.0269	Ukrainian
			UKR-1291	-0.0058	-0.0094	0.0050	0.0108	0.0057	0.0068	-0.0025	0.0265	0.0058	0.0237	Ukrainian
			UKR-1292	-0.0064	-0.0109	0.0070	0.0099	0.0123	0.0107	-0.0030	0.0266	-0.0091	0.0261	Ukrainian
			UKR-1377	-0.0063	-0.0093	0.0072	0.0084	0.0080	0.0086	-0.0002	0.0279	-0.0026	0.0253	Ukrainian
			UKR-1399	-0.0059	-0.0087	0.0024	0.0123	0.0077	0.0147	-0.0013	0.0255	-0.0048	0.0263	Ukrainian
			UKR-1903	-0.0064	-0.0078	0.0069	0.0098	0.0140	0.0136	0.0011	0.0282	-0.0035	0.0249	Ukrainian
			UKR-1909	-0.0067	-0.0092	0.0038	0.0130	0.0113	0.0090	0.0110	0.0254	-0.0112	0.0261	Ukrainian
			UKR-1913	-0.0060	-0.0100	0.0061	0.0093	0.0152	0.0124	0.0020	0.0284	-0.0033	0.0255	Ukrainian
			UKR-1951	-0.0056	-0.0102	0.0047	0.0139	0.0123	0.0160	-0.0006	0.0273	-0.0088	0.0241	Ukrainian
			UKR-1978	-0.0062	-0.0085	0.0059	0.0133	0.0087	0.0098	0.0053	0.0303	-0.0020	0.0254	Ukrainian
			UKR-1992	-0.0060	-0.0099	0.0057	0.0140	0.0086	0.0123	0.0086	0.0266	-0.0177	0.0278	Ukrainian
			UKR-2021	-0.0062	-0.0083	0.0055	0.0121	0.0065	0.0109	0.0097	0.0266	-0.0143	0.0260	Ukrainian
			UV005	0.0285	-0.0182	-0.0298	0.0028	0.1560	-0.0398	0.1529	-0.0015	0.0143	0.0002	Baining_Marabu
			UV117	0.0207	0.0038	-0.0070	0.0088	0.0136	-0.0071	-0.0358	-0.0017	0.0096	-0.0002	Tolai
			UV122	0.0214	0.0015	-0.0060	0.0072	0.0151	-0.0061	-0.0212	0.0017	0.0173	0.0008	Tolai
			UV216	0.0230	-0.0096	-0.0160	-0.0059	0.0133	-0.0060	-0.0324	-0.0021	-0.0345	-0.0007	Mengen
			UV223	0.0210	-0.0074	-0.0108	-0.0076	0.0075	-0.0119	-0.0394	-0.0009	-0.0334	-0.0000	Sulka
			UV227	0.0222	-0.0085	-0.0143	-0.0046	0.0139	-0.0112	-0.0379	-0.0015	-0.0327	-0.0002	Sulka
			UV232	0.0233	-0.0086	-0.0177	-0.0035	0.0182	-0.0138	-0.0332	-0.0016	-0.0248	0.0012	Sulka
			UV240	0.0216	-0.0108	-0.0148	-0.0080	0.0141	-0.0092	-0.0277	-0.0025	-0.0260	-0.0001	Mengen
			UV425	0.0203	0.0081	-0.0017	0.0118	0.0075	0.0006	-0.0354	-0.0019	0.0493	0.0023	Lavongai
			UV438	0.0203	0.0096	-0.0009	0.0131	0.0075	0.0062	-0.0425	-0.0031	0.0539	0.0010	Lavongai
			UV527	0.0207	0.0087	-0.0035	0.0096	0.0117	0.0056	-0.0417	-0.0017	0.0554	0.0009	Kuot_Lamalaua
			UV531	0.0187	0.0091	-0.0030	0.0068	0.0073	0.0038	-0.0307	0.0015	0.0421	0.0018	Nailik
			UV537	0.0211	0.0086	-0.0033	0.0113	0.0121	0.0068	-0.0396	-0.0044	0.0480	0.0012	Kuot_Lamalaua
			UV545	0.0204	0.0036	-0.0031	0.0008	0.0071	-0.0034	-0.0352	-0.0011	0.0212	0.0001	Kuot_Lamalaua
			UV575	0.0216	0.0021	-0.0089	0.0087	0.0154	-0.0041	-0.0401	0.0036	0.0181	0.0001	Tolai
			UV579	0.0185	0.0125	-0.0049	0.0055	0.0063	-0.0040	-0.0351	-0.0013	0.0445	0.0016	Nailik
			UV627	0.0157	-0.0009	0.0058	-0.0070	-0.0012	-0.0178	-0.0161	-0.0025	-0.0050	0.0006	Mussau
			UV631	0.0153	0.0006	0.0062	-0.0080	-0.0012	-0.0116	-0.0159	-0.0047	0.0026	0.0003	Mussau
			UV641	0.0198	0.0079	-0.0021	0.0093	0.0137	-0.0040	-0.0594	-0.0049	0.0517	0.0007	Kuot_Kabil
			UV643	0.0208	0.0102	-0.0036	0.0102	0.0158	0.0005	-0.0509	-0.0003	0.0536	0.0004	Kuot_Kabil
			UV716	0.0197	0.0098	-0.0045	0.0126	0.0126	-0.0008	-0.0435	-0.0014	0.0463	-0.0001	Kuot_Kabil
			UV718	0.0199	0.0090	-0.0027	0.0110	0.0064	-0.0028	-0.0429	-0.0012	0.0520	0.0003	Kuot_Kabil
			UV736	0.0197	0.0089	-0.0008	0.0091	0.0085	0.0013	-0.0449	-0.0023	0.0362	0.0000	Madak
			UV746	0.0183	0.0105	-0.0065	0.0079	0.0094	-0.0023	-0.0437	-0.0037	0.0314	0.0013	Madak
			UV790	0.0204	0.0108	-0.0030	0.0098	0.0136	0.0031	-0.0382	-0.0035	0.0486	0.0013	Notsi
			UV794	0.0182	0.0100	-0.0019	0.0107	0.0087	-0.0044	-0.0330	-0.0006	0.0455	0.0007	Notsi
			UV812	0.0186	0.0099	-0.0009	0.0097	0.0137	-0.0048	-0.0394	-0.0019	0.0434	-0.0003	Notsi
			UV814	0.0181	0.0102	-0.0030	0.0081	0.0078	-0.0037	-0.0374	-0.0051	0.0329	0.0010	Notsi
			UV818	0.0166	0.0138	-0.0007	0.0069	0.0040	-0.0034	-0.0306	-0.0009	0.0342	0.0016	Tigak
			UV935	0.0165	-0.0006	-0.0089	-0.0105	-0.0000	-0.0214	-0.0524	-0.0033	-0.0570	0.0002	Nakanai_Bileki
			UV942	0.0170	-0.0014	-0.0084	-0.0112	0.0033	-0.0199	-0.0652	-0.0069	-0.0568	-0.0026	Nakanai_Bileki
			UV995	0.0236	-0.0174	-0.0397	-0.0216	-0.0706	0.0385	0.0486	0.0021	0.0313	0.0005	Mamusi
			UV1057WS	0.0243	-0.0148	-0.0351	-0.0114	-0.0429	0.0294	0.0202	0.0004	-0.0115	0.0017	Ata
			UV1064WS	0.0233	-0.0149	-0.0357	-0.0153	-0.0398	0.0307	0.0179	-0.0013	-0.0072	0.0006	Ata
			UV1153	0.0248	-0.0089	-0.0169	-0.0031	0.0199	-0.0115	-0.0294	-0.0015	-0.0231	-0.0005	Kol_New_Britain
			UV1157	0.0244	-0.0101	-0.0191	-0.0020	0.0172	-0.0098	-0.0253	-0.0000	-0.0125	-0.0010	Kol_New_Britain
			UV1185	0.0168	-0.0010	-0.0088	-0.0092	0.0078	-0.0195	-0.0357	0.0018	-0.0445	-0.0006	Melamela
			UV1227	0.0223	-0.0126	-0.0276	-0.0143	-0.0247	0.0162	0.0043	-0.0003	-0.0084	-0.0006	Mamusi_Paleabu
			UV1228	0.0237	-0.0131	-0.0299	-0.0153	-0.0367	0.0262	0.0069	0.0002	-0.0123	-0.0007	Ata
			UV1234	0.0239	-0.0136	-0.0266	-0.0124	-0.0269	0.0186	0.0019	0.0008	-0.0028	-0.0013	Mamusi_Paleabu
			UV1236	0.0239	-0.0140	-0.0281	-0.0140	-0.0371	0.0223	0.0153	-0.0001	0.0090	-0.0005	Mamusi_Paleabu
			UV1265	0.0174	-0.0052	-0.0075	-0.0126	-0.0022	-0.0095	-0.0240	-0.0029	-0.0194	0.0008	Mangseng
			UV2057	0.0153	-0.0065	0.0074	-0.0089	-0.0071	-0.0105	-0.0259	-0.0023	-0.0255	-0.0017	Kove
			UV2061	0.0164	-0.0059	0.0031	-0.0096	-0.0041	-0.0198	-0.0161	0.0019	-0.0189	-0.0012	Kove
			UV2063	0.0152	-0.0072	0.0081	-0.0111	-0.0029	-0.0167	-0.0108	0.0002	-0.0280	0.0017	Kove
			UV2186	0.0146	0.0272	0.0054	0.0195	-0.0060	0.0235	0.0279	-0.0040	-0.0293	-0.0021	Teop
			UV2187	0.0171	0.0263	0.0083	0.0242	-0.0034	0.0213	0.0260	-0.0016	-0.0111	-0.0002	Teop
			UV2194	0.0155	0.0265	0.0076	0.0197	-0.0058	0.0177	0.0311	-0.0009	-0.0245	-0.0007	Teop
			UV2203	0.0139	0.0268	0.0071	0.0210	-0.0113	0.0197	0.0239	-0.0008	-0.0138	-0.0000	Teop
			UV2207	0.0149	0.0256	0.0073	0.0228	-0.0099	0.0200	0.0243	-0.0023	-0.0136	0.0000	Teop
			UV2208	0.0178	0.0252	0.0048	0.0283	-0.0017	0.0217	0.0173	-0.0001	-0.0074	-0.0022	Teop
			UV2213	0.0132	0.0250	0.0062	0.0159	-0.0078	0.0059	0.0238	0.0004	-0.0197	-0.0022	Buka
			UV2254	0.0140	0.0261	0.0074	0.0154	-0.0059	0.0071	0.0160	-0.0005	-0.0120	-0.0017	Saposa
			UV2257	0.0122	0.0244	0.0065	0.0161	-0.0034	0.0099	0.0206	-0.0001	-0.0198	-0.0005	Saposa
			UV2261	0.0146	0.0251	0.0082	0.0163	-0.0111	0.0157	0.0206	0.0014	-0.0267	0.0003	Saposa
			UV2276DNAfromB.C.	0.0133	0.0228	0.0038	0.0099	-0.0007	0.0062	0.0135	0.0016	-0.0214	0.0007	Buka
			UZB-229	-0.0110	-0.0083	0.0016	0.0122	-0.0021	-0.0023	-0.0038	0.0173	-0.0094	0.0201	Uzbek
			UZB-232	-0.0098	-0.0086	0.0022	0.0155	-0.0018	0.0047	0.0045	0.0149	-0.0088	0.0177	Uzbek
			UZB-234	-0.0098	-0.0091	0.0026	0.0162	0.0007	0.0032	0.0007	0.0158	0.0010	0.0212	Uzbek
			UZB-235	-0.0096	-0.0104	0.0022	0.0163	0.0003	0.0041	0.0066	0.0179	-0.0039	0.0217	Uzbek
			UZB-236	-0.0104	-0.0099	0.0056	0.0141	0.0055	0.0025	0.0047	0.0120	-0.0116	0.0193	Uzbek
			UZB-237	-0.0101	-0.0104	0.0015	0.0160	-0.0012	-0.0018	-0.0035	0.0188	-0.0098	0.0189	Uzbek
			UZB-238	-0.0098	-0.0115	0.0048	0.0149	0.0069	-0.0001	-0.0113	0.0163	-0.0021	0.0227	Uzbek
			UZB-244	-0.0109	-0.0107	0.0047	0.0177	0.0005	-0.0013	-0.0035	0.0185	-0.0172	0.0189	Uzbek
			UZB-246	-0.0103	-0.0096	0.0018	0.0126	-0.0008	0.0021	-0.0044	0.0164	-0.0084	0.0186	Uzbek
			UZB-301	-0.0106	-0.0095	0.0037	0.0129	0.0041	0.0002	-0.0005	0.0160	-0.0199	0.0196	Uzbek
			UZB-302	-0.0097	-0.0096	0.0040	0.0144	0.0065	0.0063	0.0059	0.0159	-0.0093	0.0210	Uzbek
			UZB-303	-0.0091	-0.0092	0.0069	0.0142	0.0071	0.0055	-0.0014	0.0230	-0.0023	0.0256	Uzbek
			UZB-304	-0.0101	-0.0110	0.0018	0.0130	0.0029	0.0050	-0.0005	0.0126	-0.0086	0.0207	Uzbek
			UZB-305	-0.0113	-0.0106	0.0028	0.0127	0.0026	0.0046	0.0066	0.0114	-0.0019	0.0213	Uzbek
			UZB-306	-0.0099	-0.0103	0.0031	0.0131	0.0015	0.0055	0.0035	0.0171	-0.0003	0.0221	Uzbek
			UZB-307	-0.0083	-0.0121	0.0055	0.0121	0.0111	0.0114	-0.0011	0.0192	-0.0044	0.0229	Uzbek
			UZB-308	-0.0112	-0.0106	0.0022	0.0181	0.0019	-0.0007	0.0029	0.0127	-0.0049	0.0212	Uzbek
			YY-2	-0.0059	-0.0106	0.0065	0.0114	0.0108	0.0114	-0.0052	0.0269	-0.0075	0.0258	Adygei
			YY-18	-0.0064	-0.0104	0.0047	0.0100	0.0062	0.0133	-0.0091	0.0250	-0.0080	0.0230	Adygei
			YY-36	-0.0060	-0.0110	0.0071	0.0107	0.0104	0.0115	0.0069	0.0267	-0.0134	0.0256	Adygei
			Yuk_009	-0.0170	-0.0139	-0.0022	0.0258	-0.0198	-0.0154	0.0143	-0.0078	-0.0032	0.0269	Yukagir
			Yuk_025	-0.0167	-0.0147	-0.0014	0.0261	-0.0193	-0.0167	0.0127	-0.0106	-0.0091	0.0266	Yukagir
			Yuk_022	-0.0180	-0.0136	-0.0026	0.0233	-0.0189	-0.0097	0.0044	-0.0095	-0.0104	0.0245	Yukagir
			Yuk_020	-0.0165	-0.0117	-0.0014	0.0238	-0.0203	-0.0107	0.0064	-0.0098	0.0027	0.0256	Yukagir
			MC_40	-0.0165	-0.0136	-0.0020	0.0230	-0.0148	-0.0123	0.0116	-0.0021	-0.0085	0.0240	Chukchi
			Yuk_024	-0.0168	-0.0132	-0.0021	0.0257	-0.0152	-0.0134	0.0116	-0.0061	-0.0116	0.0252	Yukagir
			Nesk_25	-0.0161	-0.0124	-0.0000	0.0246	-0.0130	-0.0116	0.0091	0.0016	0.0005	0.0214	Eskimo_Naukan
			Yuk_023	-0.0171	-0.0135	-0.0030	0.0263	-0.0210	-0.0135	0.0121	-0.0107	-0.0020	0.0259	Yukagir
			MC_16	-0.0164	-0.0116	-0.0025	0.0263	-0.0208	-0.0096	0.0106	-0.0060	-0.0026	0.0252	Chukchi
			MC_15	-0.0169	-0.0133	-0.0031	0.0269	-0.0118	-0.0096	0.0054	-0.0051	-0.0077	0.0240	Chukchi
			MC_18	-0.0169	-0.0148	-0.0014	0.0246	-0.0164	-0.0151	0.0059	-0.0065	-0.0140	0.0249	Chukchi
			Yuk_004	-0.0169	-0.0126	-0.0031	0.0240	-0.0151	-0.0127	0.0200	-0.0048	-0.0130	0.0234	Yukagir
			MC_08	-0.0159	-0.0120	-0.0010	0.0235	-0.0156	-0.0116	0.0040	-0.0087	-0.0042	0.0250	Chukchi
			Nov_005	-0.0174	-0.0138	-0.0048	0.0274	-0.0163	-0.0182	0.0178	-0.0119	-0.0112	0.0292	Nganasan
			MC_25	-0.0166	-0.0132	-0.0007	0.0242	-0.0146	-0.0112	0.0022	-0.0032	0.0003	0.0245	Chukchi
			Yuk_019	-0.0170	-0.0130	-0.0030	0.0253	-0.0209	-0.0139	0.0065	-0.0112	-0.0103	0.0270	Yukagir
			Yuk_011	-0.0169	-0.0140	-0.0039	0.0240	-0.0150	-0.0154	0.0138	-0.0083	0.0006	0.0266	Yukagir
			Nesk_22	-0.0153	-0.0119	-0.0007	0.0250	-0.0115	-0.0120	0.0117	-0.0024	-0.0056	0.0226	Eskimo_Naukan
			Sesk_47	-0.0168	-0.0123	-0.0007	0.0257	-0.0148	-0.0108	0.0048	-0.0061	0.0003	0.0222	Chukchi1
			MC_17	-0.0165	-0.0122	-0.0022	0.0251	-0.0177	-0.0125	0.0081	-0.0047	0.0036	0.0232	Chukchi
			Nesk_15	-0.0161	-0.0118	-0.0005	0.0259	-0.0125	-0.0125	0.0083	-0.0026	-0.0087	0.0235	Eskimo_Naukan
			Yuk_021	-0.0177	-0.0124	-0.0034	0.0241	-0.0216	-0.0173	0.0125	-0.0136	-0.0084	0.0292	Yukagir
			MC_06	-0.0170	-0.0126	-0.0004	0.0266	-0.0179	-0.0190	0.0054	-0.0017	-0.0098	0.0260	Chukchi
			MC_38	-0.0168	-0.0130	-0.0006	0.0241	-0.0111	-0.0143	0.0065	-0.0028	-0.0032	0.0248	Chukchi
			MC_14	-0.0161	-0.0107	-0.0007	0.0228	-0.0135	-0.0144	0.0089	-0.0009	-0.0085	0.0239	Chukchi
			Nesk_23	-0.0163	-0.0117	-0.0021	0.0260	-0.0175	-0.0139	0.0062	-0.0035	-0.0063	0.0227	Eskimo_Naukan
			Ul5	-0.0185	-0.0133	-0.0029	0.0255	-0.0195	-0.0180	0.0106	-0.0134	-0.0025	0.0252	Ulchi
			Ul31	-0.0189	-0.0114	-0.0028	0.0242	-0.0181	-0.0141	0.0205	-0.0125	-0.0103	0.0246	Ulchi
			Ul65	-0.0186	-0.0116	-0.0019	0.0254	-0.0178	-0.0186	0.0121	-0.0157	-0.0023	0.0238	Ulchi
			Tuba12	-0.0135	-0.0099	0.0001	0.0203	-0.0062	-0.0021	0.0020	0.0082	-0.0087	0.0210	Tubalar
			Tuba20	-0.0132	-0.0096	-0.0007	0.0186	-0.0034	-0.0023	0.0090	0.0085	-0.0150	0.0201	Tubalar
			Nel19	-0.0111	-0.0120	0.0019	0.0169	-0.0033	0.0014	0.0105	0.0105	-0.0077	0.0279	Yukagir
			Nlk16	-0.0128	-0.0127	0.0002	0.0220	-0.0075	-0.0003	0.0062	0.0063	-0.0209	0.0261	Even
			Esk20	-0.0169	-0.0121	-0.0004	0.0208	-0.0143	-0.0086	0.0079	-0.0044	-0.0073	0.0236	Eskimo_ChaplinSireniki
			Kor66	-0.0173	-0.0127	-0.0015	0.0250	-0.0162	-0.0185	0.0054	-0.0091	-0.0005	0.0244	Koryak
			Ul6	-0.0182	-0.0135	-0.0039	0.0259	-0.0149	-0.0116	0.0067	-0.0111	0.0051	0.0233	Ulchi
			Ul33	-0.0186	-0.0134	-0.0026	0.0266	-0.0174	-0.0215	0.0086	-0.0134	-0.0074	0.0224	Ulchi
			Tuba13	-0.0130	-0.0108	-0.0019	0.0205	-0.0055	-0.0015	0.0032	0.0098	-0.0003	0.0193	Tubalar
			Tuba21	-0.0143	-0.0117	0.0005	0.0190	-0.0051	-0.0025	0.0050	0.0111	-0.0049	0.0228	Tubalar
			Tuba29	-0.0134	-0.0115	-0.0015	0.0192	-0.0099	-0.0050	0.0055	0.0048	-0.0070	0.0195	Tubalar
			Nlk1	-0.0158	-0.0112	-0.0015	0.0247	-0.0166	-0.0136	0.0026	-0.0024	0.0061	0.0248	Even
			Nlk18	-0.0172	-0.0125	-0.0030	0.0254	-0.0201	-0.0118	0.0036	-0.0095	-0.0068	0.0282	Even
			Esk29	-0.0167	-0.0124	-0.0004	0.0228	-0.0183	-0.0146	0.0101	0.0002	-0.0110	0.0225	Eskimo_ChaplinSireniki
			Kor30	-0.0169	-0.0122	-0.0021	0.0243	-0.0199	-0.0131	0.0107	-0.0076	-0.0090	0.0236	Koryak
			Kor72	-0.0165	-0.0111	-0.0009	0.0264	-0.0163	-0.0128	0.0110	-0.0048	0.0001	0.0249	Itelmen
			Ul71	-0.0179	-0.0117	-0.0039	0.0240	-0.0162	-0.0159	0.0099	-0.0134	0.0005	0.0211	Ulchi
			Tuba6	-0.0130	-0.0106	-0.0009	0.0201	-0.0069	-0.0018	0.0047	0.0048	-0.0058	0.0197	Tubalar
			Tuba22	-0.0132	-0.0128	0.0002	0.0218	-0.0054	-0.0041	0.0081	0.0068	-0.0051	0.0205	Tubalar
			Tuba30	-0.0141	-0.0116	-0.0010	0.0185	-0.0049	-0.0031	0.0100	0.0099	-0.0114	0.0190	Tubalar
			Nlk3	-0.0170	-0.0122	-0.0028	0.0251	-0.0167	-0.0155	0.0052	-0.0101	-0.0206	0.0255	Even
			Nlk19	-0.0096	-0.0109	0.0019	0.0146	0.0049	-0.0013	0.0084	0.0129	-0.0110	0.0253	Even
			Ul10	-0.0186	-0.0123	-0.0049	0.0262	-0.0176	-0.0162	0.0074	-0.0115	-0.0027	0.0182	Ulchi
			Ul43	-0.0182	-0.0124	-0.0036	0.0248	-0.0171	-0.0171	0.0081	-0.0100	0.0004	0.0227	Ulchi
			Ul72	-0.0187	-0.0115	-0.0027	0.0262	-0.0157	-0.0165	0.0101	-0.0115	0.0036	0.0226	Ulchi
			Tuba15	-0.0135	-0.0115	-0.0003	0.0209	-0.0024	-0.0031	0.0097	0.0084	0.0014	0.0190	Tubalar
			Tuba23	-0.0137	-0.0114	-0.0009	0.0202	-0.0065	-0.0048	0.0135	0.0066	-0.0042	0.0207	Tubalar
			Tuba31	-0.0128	-0.0111	0.0009	0.0197	-0.0091	-0.0004	0.0117	0.0040	-0.0020	0.0228	Tubalar
			Nlk5	-0.0135	-0.0108	-0.0010	0.0199	-0.0059	-0.0116	0.0095	0.0025	-0.0038	0.0258	Even
			Ale9	-0.0132	-0.0110	0.0026	0.0159	-0.0062	-0.0004	0.0085	0.0067	-0.0032	0.0225	Aleut_Tlingit
			Esk38	-0.0164	-0.0124	-0.0017	0.0241	-0.0140	-0.0160	0.0021	-0.0025	-0.0157	0.0227	Eskimo_ChaplinSireniki
			Kor40	-0.0171	-0.0122	-0.0017	0.0244	-0.0139	-0.0140	0.0112	-0.0031	-0.0003	0.0247	Koryak
			Ul44	-0.0177	-0.0126	-0.0061	0.0258	-0.0162	-0.0157	-0.0040	-0.0108	-0.0021	0.0241	Ulchi
			Ul74	-0.0187	-0.0115	-0.0031	0.0250	-0.0178	-0.0140	0.0138	-0.0138	-0.0019	0.0206	Ulchi
			Tuba16	-0.0139	-0.0115	0.0009	0.0211	-0.0031	-0.0078	0.0017	0.0082	-0.0195	0.0209	Tubalar
			Tuba24	-0.0138	-0.0130	-0.0006	0.0217	-0.0038	-0.0056	0.0123	0.0077	-0.0068	0.0197	Tubalar
			Nel13	-0.0112	-0.0126	0.0009	0.0182	0.0018	0.0032	0.0060	0.0095	-0.0025	0.0241	Yukagir
			Nlk6	-0.0161	-0.0132	-0.0026	0.0263	-0.0090	-0.0117	0.0144	-0.0034	0.0042	0.0250	Even
			Sir77	-0.0161	-0.0140	-0.0014	0.0242	-0.0161	-0.0140	0.0139	-0.0020	-0.0118	0.0230	Eskimo_ChaplinSireniki
			Kor49	-0.0165	-0.0121	-0.0013	0.0267	-0.0140	-0.0153	0.0159	-0.0086	-0.0051	0.0244	Koryak
			Ul19	-0.0189	-0.0098	-0.0040	0.0229	-0.0166	-0.0131	0.0085	-0.0091	0.0049	0.0177	Ulchi
			Tuba1	-0.0131	-0.0101	-0.0005	0.0219	-0.0043	-0.0039	0.0090	0.0095	-0.0090	0.0206	Tubalar
			Tuba9	-0.0132	-0.0131	-0.0013	0.0214	-0.0078	-0.0086	0.0094	0.0065	-0.0089	0.0165	Tubalar
			Tuba17	-0.0144	-0.0116	-0.0006	0.0213	-0.0074	-0.0040	0.0032	0.0073	-0.0056	0.0191	Tubalar
			Tuba25	-0.0121	-0.0119	-0.0013	0.0206	-0.0033	-0.0071	0.0036	0.0092	-0.0085	0.0225	Tubalar
			Nel15	-0.0117	-0.0118	0.0011	0.0181	-0.0023	-0.0008	0.0064	0.0078	-0.0032	0.0252	Yukagir
			Ale14	-0.0113	-0.0116	0.0020	0.0163	-0.0068	0.0027	0.0057	0.0090	-0.0059	0.0231	Aleut_Tlingit
			Sir14	-0.0160	-0.0123	-0.0013	0.0242	-0.0156	-0.0142	0.0081	-0.0020	-0.0070	0.0243	Eskimo_ChaplinSireniki
			Kor54	-0.0166	-0.0116	-0.0020	0.0269	-0.0165	-0.0134	0.0058	-0.0046	-0.0051	0.0253	Koryak
			Ckrd8	-0.0170	-0.0134	-0.0025	0.0276	-0.0187	-0.0181	0.0043	-0.0068	-0.0029	0.0257	Yukagir
			Ul24	-0.0186	-0.0111	-0.0035	0.0254	-0.0150	-0.0126	0.0077	-0.0075	-0.0061	0.0200	Ulchi
			Ul59	-0.0180	-0.0124	-0.0015	0.0261	-0.0152	-0.0163	0.0173	-0.0112	0.0026	0.0237	Ulchi
			Tuba2	-0.0122	-0.0091	-0.0000	0.0180	-0.0047	-0.0025	0.0114	0.0063	-0.0072	0.0183	Tubalar
			Tuba10	-0.0129	-0.0100	0.0003	0.0191	-0.0022	-0.0004	0.0117	0.0116	-0.0127	0.0199	Tubalar
			Tuba18	-0.0135	-0.0125	0.0003	0.0218	-0.0051	0.0001	0.0151	0.0066	-0.0033	0.0201	Tubalar
			Nel16	-0.0109	-0.0109	-0.0005	0.0190	-0.0034	-0.0006	0.0035	0.0129	-0.0098	0.0259	Yukagir
			Nlk10	-0.0125	-0.0123	0.0003	0.0176	-0.0072	-0.0034	0.0037	0.0064	-0.0156	0.0261	Even
			Ale16	-0.0111	-0.0098	0.0016	0.0179	-0.0028	-0.0016	0.0114	0.0129	-0.0055	0.0240	Aleut_Tlingit
			Kor57	-0.0168	-0.0136	-0.0011	0.0268	-0.0164	-0.0128	0.0117	-0.0053	0.0011	0.0239	Itelmen
			Ckrd9	-0.0165	-0.0129	-0.0028	0.0254	-0.0160	-0.0188	0.0131	-0.0077	-0.0102	0.0242	Yukagir
			Tuba11	-0.0129	-0.0115	0.0011	0.0204	-0.0058	0.0040	0.0186	0.0121	-0.0093	0.0215	Tubalar
			Tuba19	-0.0124	-0.0109	-0.0006	0.0192	-0.0032	-0.0026	0.0028	0.0089	-0.0063	0.0202	Tubalar
			Nel17	-0.0117	-0.0106	0.0007	0.0184	-0.0027	-0.0030	0.0110	0.0085	-0.0074	0.0285	Yukagir
			Nlk14	-0.0118	-0.0123	0.0005	0.0197	-0.0054	-0.0011	0.0143	0.0082	-0.0058	0.0245	Even
			Ale32	-0.0098	-0.0100	0.0032	0.0130	0.0004	0.0045	0.0048	0.0167	-0.0069	0.0273	Aleut_Tlingit
			Kor61	-0.0174	-0.0131	-0.0031	0.0275	-0.0137	-0.0148	0.0107	-0.0054	-0.0089	0.0258	Koryak
			HGDP00449	-0.0009	-0.0124	0.0101	0.0053	0.0102	0.0191	-0.0184	0.0280	-0.0156	0.0233	Mbuti
			HGDP00462	-0.0016	-0.0124	0.0093	0.0062	0.0155	0.0185	-0.0108	0.0250	-0.0155	0.0217	Mbuti
			HGDP00463	-0.0022	-0.0118	0.0100	0.0059	0.0080	0.0184	-0.0071	0.0246	-0.0133	0.0239	Mbuti
			HGDP00467	-0.0018	-0.0116	0.0093	0.0056	0.0103	0.0188	-0.0099	0.0270	-0.0183	0.0222	Mbuti
			HGDP00474	-0.0016	-0.0124	0.0104	0.0057	0.0082	0.0197	-0.0141	0.0271	-0.0067	0.0208	Mbuti
			HGDP00476	-0.0018	-0.0127	0.0088	0.0063	0.0072	0.0215	-0.0042	0.0266	-0.0162	0.0229	Mbuti
			HGDP00478	-0.0015	-0.0122	0.0116	0.0069	0.0089	0.0150	-0.0068	0.0272	-0.0207	0.0214	Mbuti
			HGDP00511	-0.0065	-0.0100	0.0053	0.0087	0.0132	0.0135	0.0055	0.0260	-0.0007	0.0247	French
			HGDP00512	-0.0058	-0.0107	0.0073	0.0095	0.0122	0.0109	0.0064	0.0269	-0.0041	0.0237	French
			HGDP00513	-0.0064	-0.0100	0.0044	0.0112	0.0107	0.0103	0.0064	0.0247	-0.0133	0.0263	French
			HGDP00514	-0.0057	-0.0081	0.0062	0.0101	0.0142	0.0118	0.0063	0.0288	-0.0124	0.0249	French
			HGDP00515	-0.0064	-0.0122	0.0056	0.0135	0.0097	0.0163	0.0021	0.0291	-0.0166	0.0275	French
			HGDP00516	-0.0059	-0.0086	0.0067	0.0123	0.0078	0.0097	-0.0032	0.0266	-0.0012	0.0261	French
			HGDP00517	-0.0060	-0.0097	0.0062	0.0108	0.0064	0.0139	-0.0010	0.0264	-0.0114	0.0248	French
			HGDP00518	-0.0059	-0.0081	0.0061	0.0118	0.0094	0.0097	-0.0014	0.0274	-0.0074	0.0271	French
			HGDP00519	-0.0062	-0.0089	0.0055	0.0128	0.0115	0.0143	0.0033	0.0268	-0.0070	0.0279	French
			HGDP00522	-0.0063	-0.0086	0.0054	0.0107	0.0076	0.0101	0.0082	0.0274	-0.0163	0.0243	French
			HGDP00523	-0.0060	-0.0077	0.0066	0.0123	0.0183	0.0141	-0.0001	0.0216	-0.0114	0.0242	French
			HGDP00524	-0.0061	-0.0078	0.0052	0.0112	0.0123	0.0149	-0.0038	0.0260	-0.0100	0.0277	French
			HGDP00525	-0.0063	-0.0079	0.0049	0.0110	0.0118	0.0104	0.0062	0.0272	-0.0061	0.0265	French
			HGDP00526	-0.0059	-0.0078	0.0063	0.0096	0.0101	0.0120	0.0008	0.0261	-0.0144	0.0245	French
			HGDP00527	-0.0055	-0.0118	0.0059	0.0103	0.0095	0.0112	-0.0010	0.0282	-0.0083	0.0254	French
			HGDP00528	-0.0060	-0.0094	0.0059	0.0117	0.0135	0.0141	-0.0026	0.0250	-0.0030	0.0270	French
			HGDP00529	-0.0060	-0.0089	0.0054	0.0107	0.0094	0.0138	0.0023	0.0287	-0.0116	0.0282	French
			HGDP00531	-0.0058	-0.0107	0.0064	0.0113	0.0103	0.0078	-0.0021	0.0296	-0.0069	0.0276	French
			HGDP00533	-0.0061	-0.0089	0.0043	0.0089	0.0121	0.0115	0.0056	0.0297	-0.0080	0.0257	French
			HGDP00534	-0.0054	-0.0085	0.0039	0.0085	0.0119	0.0126	-0.0054	0.0274	-0.0041	0.0257	French
			HGDP00535	-0.0059	-0.0097	0.0070	0.0123	0.0126	0.0126	-0.0053	0.0289	-0.0136	0.0255	French
			HGDP00536	-0.0058	-0.0089	0.0068	0.0081	0.0121	0.0135	0.0017	0.0265	-0.0085	0.0297	French
			HGDP00537	-0.0057	-0.0111	0.0066	0.0132	0.0041	0.0106	0.0006	0.0239	-0.0076	0.0268	French
			HGDP00538	-0.0064	-0.0096	0.0047	0.0108	0.0108	0.0091	-0.0007	0.0280	-0.0078	0.0247	French
			HGDP00539	-0.0056	-0.0103	0.0076	0.0134	0.0151	0.0125	-0.0020	0.0306	-0.0049	0.0293	French
			HGDP00540	0.0285	-0.0344	0.0407	-0.0051	-0.0101	0.0004	-0.0027	0.0001	-0.0065	-0.0003	Papuan
			HGDP00541	0.0272	-0.0333	0.0337	-0.0066	-0.0086	0.0002	-0.0038	-0.0010	-0.0027	-0.0008	Papuan
			HGDP00543	0.0277	-0.0333	0.0390	-0.0053	-0.0051	-0.0010	0.0029	-0.0011	-0.0103	-0.0015	Papuan
			HGDP00545	0.0282	-0.0335	0.0372	-0.0046	-0.0063	-0.0001	-0.0019	0.0021	-0.0063	-0.0000	Papuan
			HGDP00546	0.0285	-0.0344	0.0376	-0.0070	-0.0090	0.0006	-0.0052	-0.0005	-0.0085	-0.0008	Papuan
			HGDP00547	0.0279	-0.0341	0.0357	-0.0055	-0.0069	-0.0005	-0.0065	-0.0026	-0.0154	-0.0021	Papuan
			HGDP00548	0.0280	-0.0395	0.0467	-0.0049	-0.0084	0.0048	0.0209	-0.0034	-0.0018	-0.0025	Papuan
			HGDP00549	0.0277	-0.0381	0.0468	-0.0072	-0.0098	0.0074	0.0239	-0.0032	0.0053	-0.0013	Papuan
			HGDP00550	0.0277	-0.0392	0.0462	-0.0062	-0.0095	0.0059	0.0222	-0.0015	0.0070	-0.0009	Papuan
			HGDP00552	0.0284	-0.0390	0.0479	-0.0067	-0.0073	0.0054	0.0252	-0.0012	0.0043	-0.0021	Papuan
			HGDP00553	0.0276	-0.0396	0.0463	-0.0038	-0.0112	0.0043	0.0268	-0.0033	0.0031	-0.0023	Papuan
			HGDP00554	0.0277	-0.0391	0.0461	-0.0038	-0.0091	0.0083	0.0192	-0.0002	0.0097	-0.0006	Papuan
			HGDP00555	0.0282	-0.0373	0.0475	-0.0055	-0.0120	0.0092	0.0188	-0.0011	0.0105	-0.0013	Papuan
			HGDP00556	0.0281	-0.0374	0.0472	-0.0030	-0.0109	0.0044	0.0198	-0.0041	0.0065	-0.0009	Papuan
			HGDP00655	0.0188	0.0304	0.0104	0.0342	0.0017	0.0369	0.0389	0.0002	-0.0197	-0.0015	Nasioi
			HGDP00656	0.0193	0.0293	0.0091	0.0361	-0.0003	0.0367	0.0340	0.0020	-0.0220	-0.0009	Nasioi
			HGDP00660	0.0197	0.0304	0.0106	0.0333	0.0013	0.0342	0.0244	0.0038	-0.0286	-0.0019	Nasioi
			HGDP00661	0.0196	0.0302	0.0101	0.0348	-0.0035	0.0367	0.0347	0.0010	-0.0213	-0.0002	Nasioi
			HGDP00662	0.0185	0.0320	0.0114	0.0316	0.0025	0.0349	0.0311	0.0014	-0.0168	-0.0012	Nasioi
			HGDP00663	0.0209	0.0300	0.0095	0.0377	0.0057	0.0422	0.0422	0.0007	-0.0179	-0.0010	Nasioi
			HGDP00664	0.0192	0.0327	0.0081	0.0358	0.0037	0.0371	0.0374	0.0016	-0.0240	-0.0015	Nasioi
			HGDP00666	-0.0062	-0.0083	0.0042	0.0106	0.0122	0.0132	-0.0030	0.0280	0.0023	0.0250	Sardinian
			HGDP00667	-0.0055	-0.0074	0.0041	0.0102	0.0131	0.0141	0.0013	0.0276	-0.0126	0.0255	Sardinian
			HGDP00668	-0.0059	-0.0082	0.0075	0.0098	0.0090	0.0120	0.0058	0.0289	-0.0087	0.0257	Sardinian
			HGDP00669	-0.0056	-0.0106	0.0044	0.0085	0.0124	0.0173	0.0011	0.0273	-0.0121	0.0238	Sardinian
			HGDP00670	-0.0055	-0.0085	0.0067	0.0084	0.0092	0.0180	0.0013	0.0247	0.0063	0.0255	Sardinian
			HGDP00671	-0.0057	-0.0081	0.0054	0.0074	0.0141	0.0088	-0.0033	0.0260	-0.0135	0.0245	Sardinian
			HGDP00672	-0.0055	-0.0100	0.0041	0.0075	0.0138	0.0159	0.0042	0.0280	-0.0107	0.0235	Sardinian
			HGDP00673	-0.0058	-0.0089	0.0057	0.0086	0.0122	0.0110	-0.0010	0.0297	-0.0180	0.0261	Sardinian
			HGDP00674	-0.0058	-0.0091	0.0071	0.0113	0.0128	0.0148	0.0040	0.0247	-0.0120	0.0221	Sardinian
			HGDP00713	-0.0157	-0.0028	0.0020	-0.0119	0.0188	0.0217	-0.0051	0.0266	-0.0012	0.0012	Cambodian
			HGDP00714	-0.0167	-0.0002	0.0013	-0.0058	0.0147	0.0169	-0.0086	0.0179	0.0089	-0.0005	Cambodian
			HGDP00715	-0.0158	-0.0010	0.0018	-0.0107	0.0198	0.0191	-0.0095	0.0279	0.0031	0.0008	Cambodian
			HGDP00716	-0.0179	-0.0032	-0.0010	-0.0042	0.0110	0.0195	-0.0031	0.0193	0.0006	0.0011	Cambodian
			HGDP00717	-0.0159	-0.0024	0.0029	-0.0082	0.0219	0.0246	-0.0088	0.0297	0.0005	0.0009	Cambodian
			HGDP00719	-0.0169	-0.0024	0.0021	-0.0063	0.0104	0.0149	-0.0107	0.0196	-0.0036	-0.0006	Cambodian
			HGDP00720	-0.0159	-0.0012	0.0016	-0.0087	0.0203	0.0248	-0.0021	0.0232	-0.0047	0.0010	Cambodian
			HGDP00721	-0.0156	-0.0031	0.0042	-0.0103	0.0202	0.0272	-0.0140	0.0274	0.0026	0.0008	Cambodian
			HGDP00747	-0.0189	-0.0082	-0.0037	0.0163	-0.0095	-0.0117	0.0115	-0.0109	-0.0001	0.0048	Japanese
			HGDP00748	-0.0190	-0.0086	-0.0035	0.0190	-0.0092	-0.0141	0.0032	-0.0096	-0.0025	0.0023	Japanese
			HGDP00749	-0.0197	-0.0094	-0.0020	0.0146	-0.0102	-0.0117	0.0011	-0.0101	0.0002	0.0058	Japanese
			HGDP00750	-0.0198	-0.0087	-0.0016	0.0171	-0.0119	-0.0121	0.0054	-0.0104	0.0038	0.0044	Japanese
			HGDP00751	-0.0190	-0.0061	-0.0015	0.0153	-0.0096	-0.0144	0.0028	-0.0082	-0.0005	0.0043	Japanese
			HGDP00752	-0.0192	-0.0098	-0.0037	0.0171	-0.0085	-0.0091	-0.0017	-0.0133	0.0007	0.0032	Japanese
			HGDP00753	-0.0191	-0.0091	-0.0036	0.0185	-0.0085	-0.0132	-0.0025	-0.0104	-0.0011	0.0051	Japanese
			HGDP00754	-0.0188	-0.0103	-0.0029	0.0180	-0.0086	-0.0111	0.0011	-0.0097	-0.0105	0.0059	Japanese
			HGDP00755	-0.0193	-0.0079	-0.0039	0.0165	-0.0088	-0.0140	0.0022	-0.0069	0.0051	0.0050	Japanese
			HGDP00756	-0.0188	-0.0094	-0.0031	0.0160	-0.0111	-0.0135	0.0073	-0.0110	0.0021	0.0057	Japanese
			HGDP00757	-0.0192	-0.0074	-0.0041	0.0135	-0.0088	-0.0142	-0.0000	-0.0089	0.0049	0.0051	Japanese
			HGDP00758	-0.0202	-0.0095	-0.0040	0.0169	-0.0110	-0.0112	0.0028	-0.0110	-0.0016	0.0037	Japanese
			HGDP00759	-0.0199	-0.0086	-0.0028	0.0157	-0.0103	-0.0081	0.0057	-0.0060	0.0069	0.0038	Japanese
			HGDP00760	-0.0193	-0.0085	-0.0039	0.0181	-0.0098	-0.0145	0.0039	-0.0088	0.0064	0.0053	Japanese
			HGDP00761	-0.0198	-0.0077	-0.0046	0.0171	-0.0114	-0.0086	0.0058	-0.0068	-0.0011	0.0039	Japanese
			HGDP00762	-0.0189	-0.0101	-0.0022	0.0178	-0.0117	-0.0105	0.0042	-0.0077	0.0052	0.0046	Japanese
			HGDP00763	-0.0202	-0.0080	-0.0030	0.0154	-0.0104	-0.0149	0.0093	-0.0131	-0.0031	0.0042	Japanese
			HGDP00764	-0.0199	-0.0084	-0.0024	0.0173	-0.0097	-0.0108	-0.0019	-0.0078	0.0027	0.0051	Japanese
			HGDP00765	-0.0186	-0.0092	-0.0038	0.0149	-0.0122	-0.0095	0.0027	-0.0105	0.0023	0.0043	Japanese
			HGDP00766	-0.0188	-0.0074	-0.0043	0.0152	-0.0110	-0.0124	0.0064	-0.0124	0.0009	0.0056	Japanese
			HGDP00767	-0.0186	-0.0084	-0.0041	0.0164	-0.0087	-0.0148	0.0059	-0.0109	0.0050	0.0074	Japanese
			HGDP00768	-0.0195	-0.0092	-0.0043	0.0161	-0.0124	-0.0152	0.0065	-0.0091	0.0006	0.0060	Japanese
			HGDP00769	-0.0197	-0.0086	-0.0033	0.0146	-0.0125	-0.0119	0.0048	-0.0097	0.0058	0.0020	Japanese
			HGDP00771	-0.0197	-0.0098	-0.0032	0.0166	-0.0098	-0.0104	0.0099	-0.0078	-0.0012	0.0047	Japanese
			HGDP00772	-0.0189	-0.0089	-0.0014	0.0160	-0.0103	-0.0114	0.0018	-0.0097	-0.0044	0.0026	Japanese
			HGDP00773	-0.0197	-0.0085	-0.0024	0.0164	-0.0086	-0.0067	0.0076	-0.0097	0.0029	0.0026	Japanese
			HGDP00774	-0.0205	-0.0044	-0.0020	0.0012	0.0035	0.0000	0.0076	0.0041	-0.0024	-0.0067	Han
			HGDP00775	-0.0202	-0.0079	-0.0037	0.0112	-0.0063	-0.0059	-0.0068	-0.0024	0.0061	-0.0058	Han
			HGDP00776	-0.0194	-0.0023	-0.0013	-0.0006	0.0037	0.0074	-0.0031	0.0026	0.0055	-0.0084	Han
			HGDP00777	-0.0198	-0.0090	-0.0035	0.0161	-0.0039	-0.0055	0.0017	-0.0005	0.0083	-0.0020	Han
			HGDP00779	-0.0198	-0.0066	-0.0026	0.0115	-0.0022	-0.0071	-0.0019	-0.0042	-0.0016	-0.0038	Han
			HGDP00780	-0.0199	-0.0035	-0.0017	0.0032	0.0055	-0.0037	-0.0057	0.0036	-0.0019	-0.0060	Han
			HGDP00781	-0.0199	-0.0024	0.0002	-0.0006	0.0043	0.0073	-0.0048	0.0023	-0.0001	-0.0063	Han
			HGDP00782	-0.0194	-0.0065	-0.0038	0.0107	-0.0071	-0.0051	0.0004	-0.0009	0.0016	-0.0053	Han
			HGDP00783	-0.0200	-0.0086	-0.0036	0.0113	-0.0054	-0.0004	0.0009	-0.0028	-0.0043	-0.0028	Han
			HGDP00784	-0.0188	-0.0046	-0.0036	0.0056	0.0007	0.0007	-0.0091	0.0036	-0.0042	-0.0049	Han
			HGDP00785	-0.0194	-0.0018	-0.0004	0.0020	0.0030	0.0080	-0.0072	0.0044	-0.0048	-0.0084	Han
			HGDP00786	-0.0198	-0.0049	-0.0008	0.0060	0.0012	-0.0018	-0.0037	-0.0029	0.0112	-0.0059	Han
			HGDP00787	0.0211	0.0305	0.0090	0.0385	0.0041	0.0445	0.0334	0.0017	-0.0227	-0.0007	Nasioi
			HGDP00788	0.0203	0.0299	0.0117	0.0352	-0.0014	0.0366	0.0263	0.0020	-0.0236	-0.0013	Nasioi
			HGDP00790	-0.0196	-0.0087	-0.0036	0.0171	-0.0109	-0.0126	0.0018	-0.0080	0.0046	0.0045	Japanese
			HGDP00791	-0.0195	-0.0085	-0.0032	0.0187	-0.0099	-0.0124	-0.0013	-0.0076	-0.0010	0.0053	Japanese
			HGDP00794	-0.0061	-0.0090	0.0056	0.0102	0.0109	0.0138	0.0065	0.0279	-0.0047	0.0234	Orcadian
			HGDP00796	-0.0060	-0.0083	0.0048	0.0133	0.0069	0.0097	0.0044	0.0276	-0.0129	0.0267	Orcadian
			HGDP00797	-0.0062	-0.0097	0.0059	0.0123	0.0085	0.0132	0.0009	0.0249	-0.0134	0.0254	Orcadian
			HGDP00798	-0.0057	-0.0086	0.0052	0.0108	0.0075	0.0083	0.0019	0.0270	-0.0042	0.0246	Orcadian
			HGDP00799	-0.0059	-0.0095	0.0049	0.0112	0.0136	0.0128	0.0063	0.0251	-0.0048	0.0284	Orcadian
			HGDP00800	-0.0067	-0.0083	0.0050	0.0100	0.0117	0.0120	0.0061	0.0274	-0.0042	0.0261	Orcadian
			HGDP00802	-0.0062	-0.0086	0.0064	0.0117	0.0093	0.0128	0.0015	0.0256	-0.0040	0.0267	Orcadian
			HGDP00803	-0.0057	-0.0100	0.0070	0.0104	0.0104	0.0145	-0.0014	0.0278	-0.0133	0.0238	Orcadian
			HGDP00805	-0.0056	-0.0099	0.0042	0.0130	0.0120	0.0136	-0.0003	0.0297	-0.0061	0.0258	Orcadian
			HGDP00806	-0.0051	-0.0101	0.0055	0.0106	0.0099	0.0102	-0.0003	0.0291	-0.0075	0.0267	Orcadian
			HGDP00807	-0.0051	-0.0101	0.0067	0.0105	0.0096	0.0099	0.0011	0.0265	-0.0126	0.0261	Orcadian
			HGDP00808	-0.0061	-0.0091	0.0057	0.0050	0.0180	0.0117	-0.0017	0.0292	-0.0008	0.0251	Orcadian
			HGDP00810	-0.0053	-0.0112	0.0068	0.0097	0.0071	0.0105	0.0050	0.0246	-0.0099	0.0253	Orcadian
			HGDP00811	-0.0206	-0.0045	-0.0006	0.0064	0.0031	0.0024	0.0027	-0.0006	-0.0026	-0.0041	Han
			HGDP00812	-0.0198	-0.0023	-0.0015	-0.0006	0.0045	0.0111	-0.0001	0.0037	0.0149	-0.0059	Han
			HGDP00813	-0.0200	-0.0034	-0.0016	0.0040	0.0006	-0.0018	0.0013	0.0004	0.0007	-0.0069	Han
			HGDP00814	-0.0197	-0.0077	-0.0021	0.0129	-0.0079	-0.0098	-0.0026	-0.0031	-0.0025	-0.0056	Han
			HGDP00815	-0.0198	-0.0065	-0.0025	0.0086	-0.0039	-0.0073	0.0046	-0.0004	-0.0019	-0.0031	Han
			HGDP00817	-0.0201	-0.0035	-0.0032	-0.0009	0.0012	0.0072	-0.0132	0.0045	-0.0001	-0.0074	Han
			HGDP00818	-0.0198	-0.0068	-0.0021	0.0053	0.0016	-0.0038	-0.0038	-0.0017	0.0118	-0.0052	Han
			HGDP00819	-0.0200	-0.0030	0.0005	-0.0001	0.0056	0.0053	-0.0037	0.0040	0.0058	-0.0076	Han
			HGDP00820	-0.0195	-0.0038	-0.0002	-0.0003	0.0040	0.0037	-0.0002	0.0012	-0.0007	-0.0063	Han
			HGDP00821	-0.0191	-0.0030	-0.0014	-0.0027	0.0033	0.0003	-0.0052	0.0008	0.0066	-0.0094	Han
			HGDP00822	-0.0205	-0.0068	-0.0024	0.0083	-0.0030	-0.0017	-0.0044	-0.0011	0.0010	-0.0067	Han
			HGDP00828	-0.0185	-0.0076	-0.0034	0.0149	-0.0123	-0.0132	0.0080	-0.0139	-0.0018	0.0058	Japanese
			HGDP00879	-0.0068	-0.0101	0.0058	0.0110	0.0069	0.0094	0.0037	0.0209	-0.0125	0.0275	Russian
			HGDP00880	-0.0065	-0.0110	0.0047	0.0110	0.0109	0.0113	-0.0063	0.0256	0.0011	0.0232	Russian
			HGDP00882	-0.0070	-0.0104	0.0039	0.0137	0.0082	0.0101	0.0071	0.0239	-0.0129	0.0250	Russian
			HGDP00883	-0.0069	-0.0099	0.0061	0.0142	0.0072	0.0058	-0.0004	0.0251	-0.0086	0.0245	Russian
			HGDP00884	-0.0063	-0.0086	0.0055	0.0132	0.0137	0.0126	-0.0006	0.0262	-0.0021	0.0267	Russian
			HGDP00887	-0.0073	-0.0095	0.0043	0.0135	0.0064	0.0131	-0.0010	0.0255	0.0010	0.0242	Russian
			HGDP00888	-0.0070	-0.0103	0.0049	0.0117	0.0097	0.0123	0.0068	0.0261	-0.0112	0.0239	Russian
			HGDP00889	-0.0071	-0.0112	0.0047	0.0130	0.0058	0.0119	0.0008	0.0237	0.0040	0.0287	Russian
			HGDP00890	-0.0076	-0.0117	0.0044	0.0126	0.0077	0.0099	0.0052	0.0211	-0.0016	0.0276	Russian
			HGDP00891	-0.0069	-0.0110	0.0040	0.0113	0.0064	0.0086	0.0079	0.0236	-0.0084	0.0271	Russian
			HGDP00892	-0.0061	-0.0106	0.0038	0.0110	0.0096	0.0085	0.0039	0.0230	-0.0069	0.0259	Russian
			HGDP00893	-0.0068	-0.0103	0.0044	0.0123	0.0084	0.0066	0.0026	0.0210	-0.0074	0.0270	Russian
			HGDP00894	-0.0078	-0.0104	0.0028	0.0120	0.0079	0.0104	0.0074	0.0200	-0.0048	0.0305	Russian
			HGDP00895	-0.0075	-0.0108	0.0038	0.0120	0.0068	0.0070	0.0052	0.0206	-0.0067	0.0258	Russian
			HGDP00896	-0.0078	-0.0112	0.0045	0.0143	0.0087	0.0072	0.0005	0.0257	-0.0141	0.0249	Russian
			HGDP00897	-0.0074	-0.0106	0.0046	0.0138	0.0096	0.0073	-0.0022	0.0218	-0.0091	0.0268	Russian
			HGDP00898	-0.0067	-0.0105	0.0060	0.0110	0.0063	0.0087	0.0058	0.0219	-0.0022	0.0260	Russian
			HGDP00899	-0.0064	-0.0096	0.0059	0.0127	0.0043	0.0070	0.0008	0.0250	-0.0098	0.0284	Russian
			HGDP00900	-0.0063	-0.0093	0.0059	0.0113	0.0086	0.0128	0.0015	0.0260	-0.0153	0.0280	Russian
			HGDP00901	-0.0075	-0.0105	0.0045	0.0125	0.0043	0.0096	0.0002	0.0229	-0.0137	0.0272	Russian
			HGDP00902	-0.0068	-0.0106	0.0030	0.0110	0.0073	0.0131	0.0025	0.0242	-0.0055	0.0235	Russian
			HGDP00903	-0.0072	-0.0098	0.0055	0.0090	0.0074	0.0118	0.0015	0.0247	-0.0058	0.0264	Russian
			HGDP00904	-0.0029	-0.0107	0.0090	0.0050	0.0125	0.0142	-0.0149	0.0260	-0.0247	0.0224	Mandenka
			HGDP00905	-0.0019	-0.0096	0.0098	0.0028	0.0079	0.0160	-0.0027	0.0275	-0.0157	0.0231	Mandenka
			HGDP00906	-0.0026	-0.0100	0.0076	0.0053	0.0150	0.0135	-0.0122	0.0262	-0.0227	0.0211	Mandenka
			HGDP00907	-0.0029	-0.0096	0.0091	0.0067	0.0118	0.0168	-0.0081	0.0279	-0.0183	0.0250	Mandenka
			HGDP00908	-0.0022	-0.0102	0.0085	0.0045	0.0093	0.0136	-0.0110	0.0283	-0.0288	0.0254	Mandenka
			HGDP00909	-0.0023	-0.0117	0.0086	0.0033	0.0049	0.0139	-0.0101	0.0275	-0.0155	0.0237	Mandenka
			HGDP00910	-0.0026	-0.0109	0.0090	0.0064	0.0128	0.0171	-0.0157	0.0292	-0.0233	0.0249	Mandenka
			HGDP00912	-0.0028	-0.0125	0.0081	0.0046	0.0098	0.0135	-0.0074	0.0268	-0.0162	0.0237	Mandenka
			HGDP00913	-0.0035	-0.0115	0.0099	0.0058	0.0076	0.0150	-0.0030	0.0283	-0.0185	0.0223	Mandenka
			HGDP00915	-0.0022	-0.0108	0.0100	0.0053	0.0118	0.0127	-0.0075	0.0286	-0.0237	0.0219	Mandenka
			HGDP00917	-0.0033	-0.0102	0.0081	0.0053	0.0084	0.0159	-0.0084	0.0288	-0.0170	0.0233	Mandenka
			HGDP00920	-0.0033	-0.0117	0.0100	0.0060	0.0094	0.0152	-0.0121	0.0266	-0.0146	0.0211	Yoruba
			HGDP00924	-0.0025	-0.0093	0.0083	0.0068	0.0099	0.0155	-0.0052	0.0225	-0.0197	0.0227	Yoruba
			HGDP00925	-0.0029	-0.0113	0.0088	0.0054	0.0133	0.0142	-0.0137	0.0277	-0.0186	0.0212	Yoruba
			HGDP00926	-0.0029	-0.0131	0.0106	0.0047	0.0100	0.0156	-0.0096	0.0292	-0.0236	0.0225	Yoruba
			HGDP00928	-0.0026	-0.0124	0.0075	0.0036	0.0063	0.0149	-0.0151	0.0281	-0.0258	0.0223	Yoruba
			HGDP00929	-0.0031	-0.0117	0.0115	0.0059	0.0125	0.0155	-0.0180	0.0241	-0.0160	0.0216	Yoruba
			HGDP00930	-0.0031	-0.0111	0.0097	0.0031	0.0099	0.0142	-0.0079	0.0272	-0.0255	0.0234	Yoruba
			HGDP00931	-0.0032	-0.0105	0.0096	0.0038	0.0111	0.0150	-0.0100	0.0286	-0.0277	0.0225	Yoruba
			HGDP00932	-0.0025	-0.0120	0.0076	0.0047	0.0123	0.0210	-0.0063	0.0245	-0.0161	0.0222	Yoruba
			HGDP00933	-0.0028	-0.0108	0.0074	0.0043	0.0091	0.0157	-0.0123	0.0272	-0.0198	0.0233	Yoruba
			HGDP00934	-0.0027	-0.0103	0.0102	0.0064	0.0130	0.0129	-0.0065	0.0246	-0.0181	0.0233	Yoruba
			HGDP00935	-0.0028	-0.0107	0.0091	0.0025	0.0077	0.0141	-0.0061	0.0261	-0.0204	0.0228	Yoruba
			HGDP00936	-0.0031	-0.0107	0.0083	0.0030	0.0080	0.0136	-0.0169	0.0261	-0.0255	0.0218	Yoruba
			HGDP00937	-0.0024	-0.0121	0.0093	0.0037	0.0140	0.0096	-0.0136	0.0270	-0.0222	0.0231	Yoruba
			HGDP00938	-0.0026	-0.0112	0.0091	0.0044	0.0095	0.0181	-0.0073	0.0313	-0.0171	0.0221	Yoruba
			HGDP00939	-0.0024	-0.0117	0.0083	0.0062	0.0131	0.0196	-0.0086	0.0313	-0.0232	0.0215	Yoruba
			HGDP00940	-0.0032	-0.0101	0.0109	0.0043	0.0055	0.0198	-0.0153	0.0246	-0.0151	0.0230	Yoruba
			HGDP00941	-0.0027	-0.0111	0.0095	0.0051	0.0122	0.0147	-0.0076	0.0259	-0.0230	0.0215	Yoruba
			HGDP00942	-0.0026	-0.0104	0.0082	0.0052	0.0111	0.0128	-0.0135	0.0249	-0.0178	0.0236	Yoruba
			HGDP00943	-0.0030	-0.0093	0.0105	0.0043	0.0092	0.0144	-0.0158	0.0261	-0.0257	0.0208	Yoruba
			HGDP00944	-0.0028	-0.0126	0.0111	0.0063	0.0121	0.0151	-0.0035	0.0256	-0.0079	0.0218	Yoruba
			HGDP00945	-0.0171	-0.0113	-0.0038	0.0236	-0.0103	-0.0145	-0.0016	-0.0025	-0.0075	0.0210	Yakut
			HGDP00946	-0.0172	-0.0123	-0.0015	0.0278	-0.0137	-0.0153	0.0106	-0.0055	-0.0055	0.0217	Yakut
			HGDP00947	-0.0169	-0.0127	-0.0030	0.0252	-0.0121	-0.0101	0.0164	-0.0027	-0.0009	0.0199	Yakut
			HGDP00948	-0.0164	-0.0112	-0.0031	0.0253	-0.0116	-0.0126	0.0061	-0.0001	-0.0081	0.0221	Yakut
			HGDP00950	-0.0167	-0.0119	-0.0022	0.0250	-0.0113	-0.0067	0.0113	-0.0027	-0.0057	0.0222	Yakut
			HGDP00951	-0.0167	-0.0126	-0.0017	0.0246	-0.0123	-0.0169	0.0097	-0.0025	-0.0074	0.0200	Yakut
			HGDP00952	-0.0171	-0.0124	-0.0011	0.0241	-0.0133	-0.0173	0.0111	-0.0018	-0.0030	0.0209	Yakut
			HGDP00954	-0.0170	-0.0121	-0.0020	0.0245	-0.0155	-0.0137	0.0051	-0.0077	-0.0037	0.0190	Yakut
			HGDP00955	-0.0172	-0.0113	-0.0020	0.0229	-0.0122	-0.0136	0.0111	-0.0057	-0.0070	0.0213	Yakut
			HGDP00956	-0.0167	-0.0117	-0.0032	0.0234	-0.0168	-0.0104	0.0075	-0.0052	-0.0048	0.0207	Yakut
			HGDP00958	-0.0160	-0.0110	-0.0024	0.0249	-0.0165	-0.0132	0.0127	-0.0033	-0.0036	0.0188	Yakut
			HGDP00960	-0.0171	-0.0115	-0.0023	0.0266	-0.0125	-0.0143	0.0000	-0.0060	-0.0070	0.0192	Yakut
			HGDP00961	-0.0171	-0.0118	-0.0039	0.0266	-0.0144	-0.0182	0.0116	-0.0024	-0.0057	0.0205	Yakut
			HGDP00962	-0.0165	-0.0126	-0.0028	0.0243	-0.0143	-0.0173	0.0085	-0.0051	-0.0102	0.0227	Yakut
			HGDP00963	-0.0177	-0.0131	-0.0021	0.0254	-0.0118	-0.0138	0.0127	-0.0024	-0.0049	0.0197	Yakut
			HGDP00964	-0.0168	-0.0113	-0.0020	0.0258	-0.0094	-0.0128	0.0130	-0.0075	-0.0101	0.0225	Yakut
			HGDP00965	-0.0169	-0.0118	-0.0041	0.0254	-0.0102	-0.0130	0.0059	-0.0035	-0.0181	0.0210	Yakut
			HGDP00966	-0.0169	-0.0102	-0.0021	0.0243	-0.0126	-0.0113	0.0075	-0.0044	-0.0100	0.0227	Yakut
			HGDP00967	-0.0164	-0.0116	-0.0004	0.0245	-0.0158	-0.0168	0.0122	-0.0068	0.0015	0.0223	Yakut
			HGDP00968	-0.0169	-0.0123	-0.0030	0.0241	-0.0084	-0.0113	0.0058	-0.0028	-0.0066	0.0204	Yakut
			HGDP00971	-0.0197	-0.0082	-0.0020	0.0118	-0.0047	-0.0053	-0.0042	-0.0004	-0.0041	-0.0027	Han
			HGDP00972	-0.0199	-0.0048	-0.0006	0.0065	0.0001	0.0024	-0.0071	-0.0053	0.0193	-0.0057	Han
			HGDP00973	-0.0201	-0.0066	-0.0012	0.0079	-0.0006	-0.0080	-0.0069	-0.0043	0.0093	-0.0067	Han
			HGDP00974	-0.0198	-0.0027	0.0009	0.0008	0.0028	0.0055	-0.0045	0.0034	0.0022	-0.0048	Han
			HGDP00975	-0.0192	-0.0030	-0.0006	-0.0018	0.0039	0.0049	0.0020	0.0008	0.0095	-0.0080	Han
			HGDP00976	-0.0203	-0.0066	-0.0014	0.0103	-0.0059	-0.0062	0.0017	-0.0023	-0.0051	-0.0045	Han
			HGDP00977	-0.0201	-0.0052	-0.0029	0.0073	0.0021	0.0013	-0.0040	-0.0043	-0.0000	-0.0060	Han
			HGDP00982	-0.0021	-0.0126	0.0085	0.0076	0.0129	0.0177	-0.0094	0.0284	-0.0187	0.0233	Mbuti
			HGDP00984	-0.0016	-0.0114	0.0089	0.0048	0.0155	0.0199	-0.0045	0.0280	-0.0111	0.0235	Mbuti
			HGDP00993	-0.0028	-0.0119	0.0114	0.0033	0.0072	0.0146	-0.0114	0.0232	-0.0166	0.0241	BantuSA
			HGDP00994	-0.0023	-0.0112	0.0102	0.0055	0.0110	0.0142	-0.0077	0.0253	-0.0228	0.0215	BantuSA
			HGDP01021	-0.0198	-0.0050	-0.0011	0.0054	-0.0059	-0.0033	-0.0112	0.0010	0.0082	-0.0056	Han
			HGDP01023	-0.0197	-0.0083	-0.0033	0.0136	-0.0032	-0.0094	-0.0077	-0.0038	0.0032	-0.0024	Han
			HGDP01024	-0.0188	-0.0069	-0.0027	0.0097	-0.0030	-0.0062	-0.0033	-0.0024	-0.0053	-0.0052	Han
			HGDP01027	0.0197	0.0311	0.0113	0.0367	0.0021	0.0359	0.0393	0.0003	-0.0268	-0.0020	Nasioi
			HGDP01028	-0.0023	-0.0119	0.0094	0.0033	0.0103	0.0133	-0.0040	0.0252	-0.0250	0.0229	BantuSA_Herero
			HGDP01030	-0.0016	-0.0107	0.0086	0.0039	0.0077	0.0199	-0.0106	0.0256	-0.0196	0.0219	BantuSA
			HGDP01031	-0.0024	-0.0118	0.0097	0.0044	0.0100	0.0155	-0.0045	0.0267	-0.0213	0.0224	BantuSA_Ovambo
			HGDP01033	-0.0023	-0.0122	0.0091	0.0039	0.0105	0.0148	-0.0085	0.0260	-0.0177	0.0230	BantuSA
			HGDP01034	-0.0022	-0.0103	0.0091	0.0043	0.0091	0.0216	-0.0062	0.0275	-0.0104	0.0252	BantuSA
			HGDP01035	-0.0027	-0.0114	0.0090	0.0050	0.0107	0.0191	-0.0108	0.0291	-0.0203	0.0225	BantuSA_Herero
			HGDP01062	-0.0056	-0.0070	0.0062	0.0108	0.0063	0.0134	-0.0003	0.0295	-0.0033	0.0252	Sardinian
			HGDP01063	-0.0053	-0.0083	0.0031	0.0085	0.0082	0.0144	0.0092	0.0271	-0.0119	0.0242	Sardinian
			HGDP01064	-0.0054	-0.0089	0.0050	0.0077	0.0084	0.0128	0.0041	0.0258	-0.0117	0.0249	Sardinian
			HGDP01065	-0.0059	-0.0067	0.0044	0.0081	0.0154	0.0154	-0.0040	0.0310	-0.0049	0.0247	Sardinian
			HGDP01066	-0.0053	-0.0105	0.0046	0.0091	0.0117	0.0101	-0.0029	0.0265	-0.0035	0.0251	Sardinian
			HGDP01067	-0.0068	-0.0085	0.0034	0.0104	0.0090	0.0159	-0.0110	0.0297	-0.0131	0.0261	Sardinian
			HGDP01068	-0.0057	-0.0074	0.0045	0.0098	0.0146	0.0066	-0.0033	0.0289	-0.0162	0.0247	Sardinian
			HGDP01069	-0.0057	-0.0085	0.0071	0.0070	0.0086	0.0157	-0.0024	0.0317	-0.0161	0.0226	Sardinian
			HGDP01070	-0.0053	-0.0079	0.0039	0.0091	0.0123	0.0171	-0.0050	0.0260	-0.0022	0.0254	Sardinian
			HGDP01071	-0.0050	-0.0084	0.0058	0.0098	0.0077	0.0129	0.0011	0.0265	-0.0178	0.0234	Sardinian
			HGDP01072	-0.0061	-0.0086	0.0053	0.0112	0.0113	0.0086	0.0034	0.0291	-0.0054	0.0248	Sardinian
			HGDP01073	-0.0056	-0.0097	0.0038	0.0091	0.0118	0.0176	0.0021	0.0322	-0.0049	0.0275	Sardinian
			HGDP01074	-0.0054	-0.0105	0.0079	0.0099	0.0103	0.0156	-0.0004	0.0254	-0.0056	0.0232	Sardinian
			HGDP01075	-0.0057	-0.0114	0.0058	0.0093	0.0090	0.0122	0.0029	0.0245	-0.0157	0.0254	Sardinian
			HGDP01076	-0.0060	-0.0091	0.0073	0.0108	0.0097	0.0160	-0.0006	0.0286	-0.0036	0.0273	Sardinian
			HGDP01077	-0.0052	-0.0107	0.0054	0.0102	0.0101	0.0103	0.0069	0.0281	-0.0076	0.0264	Sardinian
			HGDP01078	-0.0055	-0.0078	0.0063	0.0095	0.0146	0.0112	-0.0039	0.0279	-0.0069	0.0266	Sardinian
			HGDP01079	-0.0056	-0.0086	0.0071	0.0105	0.0158	0.0140	0.0029	0.0271	-0.0098	0.0254	Sardinian
			HGDP01081	-0.0018	-0.0109	0.0103	0.0055	0.0099	0.0212	-0.0204	0.0275	-0.0076	0.0210	Mbuti
			HGDP01095	-0.0191	-0.0050	-0.0010	0.0056	-0.0023	-0.0026	-0.0024	0.0033	0.0044	-0.0063	Tujia
			HGDP01096	-0.0196	-0.0065	-0.0033	0.0069	-0.0037	-0.0035	-0.0050	-0.0030	0.0053	-0.0048	Tujia
			HGDP01097	-0.0192	-0.0055	-0.0016	0.0056	0.0008	0.0028	-0.0051	0.0034	0.0023	-0.0045	Tujia
			HGDP01098	-0.0187	-0.0058	-0.0016	0.0083	-0.0013	-0.0000	-0.0072	0.0001	0.0097	-0.0058	Tujia
			HGDP01099	-0.0197	-0.0057	-0.0030	0.0088	-0.0048	-0.0025	0.0120	-0.0010	-0.0117	-0.0040	Tujia
			HGDP01100	-0.0198	-0.0061	-0.0022	0.0078	-0.0029	-0.0032	0.0084	-0.0053	0.0038	-0.0044	Tujia
			HGDP01101	-0.0202	-0.0046	-0.0015	0.0059	0.0012	-0.0013	-0.0017	0.0002	0.0025	-0.0067	Tujia
			HGDP01102	-0.0199	-0.0070	-0.0025	0.0084	-0.0050	-0.0029	-0.0008	0.0049	0.0038	-0.0069	Tujia
			HGDP01103	-0.0199	-0.0050	-0.0027	0.0046	0.0011	0.0043	-0.0013	0.0050	0.0027	-0.0050	Tujia
			HGDP01104	-0.0197	-0.0062	-0.0041	0.0098	-0.0034	-0.0069	0.0023	-0.0005	-0.0001	-0.0054	Tujia
			HGDP01147	-0.0057	-0.0095	0.0060	0.0131	0.0074	0.0119	-0.0070	0.0300	-0.0102	0.0239	Italian_North
			HGDP01151	-0.0065	-0.0106	0.0060	0.0073	0.0118	0.0092	-0.0058	0.0275	-0.0066	0.0266	Italian_North
			HGDP01152	-0.0056	-0.0095	0.0061	0.0115	0.0091	0.0097	-0.0046	0.0260	-0.0109	0.0268	Italian_North
			HGDP01153	-0.0055	-0.0087	0.0042	0.0098	0.0113	0.0146	0.0072	0.0300	-0.0139	0.0266	Italian_North
			HGDP01155	-0.0062	-0.0078	0.0057	0.0107	0.0109	0.0148	-0.0023	0.0270	-0.0126	0.0259	Italian_North
			HGDP01156	-0.0057	-0.0098	0.0050	0.0105	0.0088	0.0122	0.0097	0.0278	-0.0169	0.0256	Italian_North
			HGDP01157	-0.0055	-0.0080	0.0052	0.0103	0.0099	0.0120	-0.0128	0.0258	-0.0168	0.0234	Italian_North
			HGDP01161	-0.0056	-0.0103	0.0059	0.0087	0.0134	0.0124	-0.0017	0.0311	-0.0143	0.0239	Italian_North
			HGDP01162	-0.0054	-0.0099	0.0061	0.0096	0.0121	0.0144	-0.0007	0.0283	-0.0194	0.0255	Italian_North
			HGDP01163	-0.0063	-0.0099	0.0062	0.0124	0.0126	0.0131	0.0023	0.0300	-0.0129	0.0240	Italian_North
			HGDP01164	-0.0059	-0.0090	0.0073	0.0123	0.0080	0.0156	0.0058	0.0270	-0.0086	0.0240	Italian_North
			HGDP01166	-0.0057	-0.0075	0.0052	0.0115	0.0131	0.0103	0.0065	0.0266	-0.0167	0.0246	Italian_North
			HGDP01167	-0.0064	-0.0106	0.0043	0.0096	0.0080	0.0083	-0.0023	0.0262	-0.0077	0.0230	Italian_North
			HGDP01168	-0.0059	-0.0101	0.0038	0.0099	0.0072	0.0122	-0.0000	0.0282	-0.0130	0.0235	Italian_North
			HGDP01169	-0.0055	-0.0094	0.0065	0.0085	0.0116	0.0074	-0.0072	0.0287	-0.0150	0.0256	Italian_North
			HGDP01171	-0.0056	-0.0079	0.0057	0.0083	0.0084	0.0133	-0.0006	0.0285	-0.0008	0.0239	Italian_North
			HGDP01172	-0.0056	-0.0102	0.0056	0.0103	0.0150	0.0166	-0.0000	0.0308	-0.0049	0.0259	Italian_North
			HGDP01173	-0.0059	-0.0096	0.0058	0.0113	0.0153	0.0125	-0.0019	0.0244	-0.0107	0.0241	Italian_North
			HGDP01174	-0.0062	-0.0070	0.0048	0.0137	0.0076	0.0133	-0.0024	0.0265	-0.0065	0.0243	Italian_North
			HGDP01177	-0.0055	-0.0089	0.0072	0.0101	0.0101	0.0120	-0.0026	0.0270	0.0002	0.0246	Italian_North
			HGDP01179	-0.0192	-0.0106	-0.0009	0.0138	-0.0054	-0.0019	0.0035	0.0073	-0.0066	-0.0006	Yi
			HGDP01180	-0.0186	-0.0104	-0.0023	0.0136	-0.0046	-0.0033	-0.0004	0.0010	-0.0022	-0.0030	Yi
			HGDP01181	-0.0177	-0.0091	-0.0026	0.0123	-0.0015	-0.0007	-0.0053	0.0028	-0.0058	-0.0005	Yi
			HGDP01182	-0.0175	-0.0106	-0.0045	0.0223	-0.0103	-0.0084	0.0013	0.0038	0.0002	0.0029	Yi
			HGDP01183	-0.0185	-0.0089	-0.0026	0.0137	-0.0035	-0.0032	0.0017	0.0050	-0.0088	-0.0007	Yi
			HGDP01184	-0.0184	-0.0086	-0.0033	0.0156	-0.0066	-0.0021	-0.0006	0.0090	-0.0059	-0.0018	Yi
			HGDP01185	-0.0185	-0.0087	-0.0025	0.0146	-0.0043	-0.0034	-0.0092	0.0053	0.0025	-0.0037	Yi
			HGDP01186	-0.0184	-0.0113	-0.0009	0.0149	-0.0037	-0.0052	-0.0024	0.0070	-0.0024	-0.0035	Yi
			HGDP01187	-0.0196	-0.0069	-0.0027	0.0069	-0.0010	-0.0047	-0.0007	0.0049	0.0078	-0.0015	Yi
			HGDP01188	-0.0180	-0.0084	-0.0024	0.0123	-0.0069	-0.0035	0.0024	0.0055	0.0021	-0.0020	Yi
			HGDP01189	-0.0197	-0.0048	-0.0001	0.0059	0.0017	0.0059	-0.0071	0.0038	0.0068	-0.0072	Miao
			HGDP01190	-0.0192	-0.0061	-0.0026	0.0048	0.0012	0.0027	-0.0080	0.0079	-0.0008	-0.0056	Miao
			HGDP01191	-0.0194	-0.0057	-0.0033	0.0032	-0.0002	0.0012	-0.0021	0.0076	0.0097	-0.0081	Miao
			HGDP01192	-0.0196	-0.0050	-0.0015	0.0042	-0.0017	0.0001	-0.0009	0.0049	0.0085	-0.0066	Miao
			HGDP01193	-0.0195	-0.0053	-0.0012	0.0041	0.0033	0.0048	-0.0044	0.0061	0.0072	-0.0076	Miao
			HGDP01194	-0.0189	-0.0056	-0.0020	0.0042	0.0027	0.0042	-0.0001	0.0052	0.0038	-0.0068	Miao
			HGDP01195	-0.0200	-0.0031	-0.0029	0.0037	0.0011	-0.0013	-0.0039	0.0068	0.0074	-0.0085	Miao
			HGDP01196	-0.0199	-0.0039	-0.0021	0.0022	-0.0046	0.0020	-0.0040	0.0057	-0.0037	-0.0053	Miao
			HGDP01197	-0.0203	-0.0047	-0.0017	0.0038	-0.0017	0.0015	0.0013	0.0067	0.0043	-0.0059	Miao
			HGDP01198	-0.0192	-0.0058	-0.0018	0.0027	0.0004	0.0055	0.0089	0.0066	-0.0002	-0.0026	Miao
			HGDP01199	-0.0034	-0.0099	0.0094	0.0032	0.0081	0.0142	-0.0083	0.0248	-0.0240	0.0211	Mandenka
			HGDP01200	-0.0029	-0.0122	0.0080	0.0051	0.0110	0.0143	-0.0086	0.0293	-0.0188	0.0237	Mandenka
			HGDP01202	-0.0029	-0.0118	0.0096	0.0050	0.0123	0.0191	-0.0061	0.0265	-0.0138	0.0232	Mandenka
			HGDP01203	-0.0181	-0.0120	-0.0024	0.0252	-0.0177	-0.0168	0.0120	-0.0081	-0.0137	0.0202	Oroqen
			HGDP01204	-0.0183	-0.0109	-0.0025	0.0185	-0.0121	-0.0098	-0.0007	-0.0068	-0.0209	0.0107	Oroqen
			HGDP01205	-0.0184	-0.0105	-0.0023	0.0205	-0.0157	-0.0081	0.0053	-0.0086	-0.0120	0.0130	Oroqen
			HGDP01206	-0.0182	-0.0118	-0.0057	0.0249	-0.0140	-0.0176	0.0084	-0.0040	-0.0130	0.0190	Oroqen
			HGDP01207	-0.0183	-0.0123	-0.0038	0.0236	-0.0141	-0.0102	0.0136	-0.0074	-0.0117	0.0145	Oroqen
			HGDP01208	-0.0192	-0.0100	-0.0027	0.0178	-0.0165	-0.0126	0.0093	-0.0071	-0.0211	0.0112	Oroqen
			HGDP01209	-0.0182	-0.0121	-0.0028	0.0221	-0.0156	-0.0124	0.0065	-0.0090	-0.0100	0.0138	Oroqen
			HGDP01211	-0.0181	-0.0133	-0.0026	0.0254	-0.0212	-0.0141	0.0081	-0.0144	-0.0161	0.0208	Oroqen
			HGDP01212	-0.0183	-0.0097	-0.0031	0.0196	-0.0132	-0.0140	0.0060	-0.0090	-0.0025	0.0111	Oroqen
			HGDP01213	-0.0189	-0.0112	-0.0030	0.0226	-0.0107	-0.0130	0.0183	-0.0104	-0.0042	0.0119	Daur
			HGDP01214	-0.0187	-0.0110	-0.0018	0.0201	-0.0122	-0.0086	0.0099	-0.0059	-0.0018	0.0100	Daur
			HGDP01215	-0.0181	-0.0126	-0.0025	0.0219	-0.0128	-0.0117	0.0069	-0.0052	-0.0109	0.0096	Daur
			HGDP01216	-0.0183	-0.0112	-0.0033	0.0196	-0.0108	-0.0126	0.0124	-0.0068	0.0014	0.0134	Daur
			HGDP01217	-0.0179	-0.0108	-0.0027	0.0229	-0.0132	-0.0150	0.0101	-0.0057	-0.0015	0.0103	Daur
			HGDP01218	-0.0192	-0.0121	-0.0035	0.0224	-0.0173	-0.0126	0.0083	-0.0091	-0.0070	0.0137	Daur
			HGDP01220	-0.0186	-0.0128	-0.0032	0.0195	-0.0134	-0.0094	0.0081	-0.0090	0.0000	0.0119	Daur
			HGDP01221	-0.0192	-0.0106	-0.0013	0.0224	-0.0154	-0.0149	0.0107	-0.0037	-0.0028	0.0104	Daur
			HGDP01222	-0.0189	-0.0106	-0.0017	0.0235	-0.0163	-0.0114	0.0046	-0.0064	-0.0100	0.0119	Daur
			HGDP01233	-0.0194	-0.0120	-0.0021	0.0188	-0.0126	-0.0069	0.0000	-0.0059	-0.0048	0.0076	Hezhen
			HGDP01234	-0.0186	-0.0118	-0.0030	0.0243	-0.0175	-0.0207	0.0118	-0.0085	-0.0064	0.0148	Hezhen
			HGDP01237	-0.0193	-0.0121	-0.0025	0.0250	-0.0172	-0.0148	0.0069	-0.0088	0.0005	0.0161	Hezhen
			HGDP01238	-0.0191	-0.0115	-0.0024	0.0185	-0.0143	-0.0142	0.0060	-0.0034	0.0009	0.0074	Hezhen
			HGDP01239	-0.0188	-0.0092	-0.0019	0.0193	-0.0160	-0.0098	0.0112	-0.0055	0.0005	0.0064	Hezhen
			HGDP01240	-0.0190	-0.0141	-0.0038	0.0256	-0.0198	-0.0202	0.0070	-0.0079	-0.0116	0.0170	Hezhen
			HGDP01241	-0.0192	-0.0090	-0.0025	0.0218	-0.0124	-0.0114	0.0073	-0.0017	-0.0056	0.0111	Hezhen
			HGDP01242	-0.0187	-0.0088	-0.0009	0.0187	-0.0126	-0.0160	0.0127	-0.0088	0.0022	0.0128	Hezhen
			HGDP01244	-0.0186	-0.0102	-0.0031	0.0185	-0.0141	-0.0100	-0.0007	-0.0060	-0.0063	0.0064	Xibo
			HGDP01245	-0.0193	-0.0101	-0.0038	0.0208	-0.0165	-0.0119	0.0082	-0.0055	-0.0005	0.0050	Xibo
			HGDP01246	-0.0189	-0.0089	-0.0037	0.0186	-0.0133	-0.0103	0.0007	-0.0062	-0.0030	0.0077	Xibo
			HGDP01248	-0.0187	-0.0111	-0.0043	0.0189	-0.0110	-0.0119	0.0068	-0.0060	-0.0029	0.0069	Xibo
			HGDP01249	-0.0190	-0.0085	-0.0019	0.0162	-0.0113	-0.0098	0.0090	-0.0069	0.0015	0.0035	Xibo
			HGDP01250	-0.0185	-0.0100	-0.0030	0.0217	-0.0106	-0.0104	0.0036	-0.0062	-0.0107	0.0052	Xibo
			HGDP01251	-0.0187	-0.0100	-0.0018	0.0186	-0.0091	-0.0049	0.0017	-0.0091	-0.0011	0.0038	Xibo
			HGDP01253	-0.0048	-0.0111	0.0064	0.0090	0.0081	0.0126	0.0005	0.0278	-0.0124	0.0256	Mozabite
			HGDP01254	-0.0055	-0.0098	0.0049	0.0104	0.0086	0.0151	-0.0063	0.0288	-0.0129	0.0252	Mozabite
			HGDP01255	-0.0058	-0.0111	0.0043	0.0128	0.0126	0.0142	-0.0038	0.0285	-0.0133	0.0252	Mozabite
			HGDP01256	-0.0048	-0.0100	0.0075	0.0078	0.0085	0.0171	0.0000	0.0270	-0.0184	0.0243	Mozabite
			HGDP01257	-0.0052	-0.0106	0.0056	0.0056	0.0061	0.0150	-0.0025	0.0297	-0.0192	0.0223	Mozabite
			HGDP01258	-0.0058	-0.0102	0.0063	0.0081	0.0115	0.0103	0.0020	0.0281	-0.0056	0.0249	Mozabite
			HGDP01259	-0.0043	-0.0119	0.0057	0.0095	0.0099	0.0189	-0.0010	0.0300	-0.0032	0.0233	Mozabite
			HGDP01262	-0.0060	-0.0097	0.0091	0.0065	0.0157	0.0140	0.0003	0.0291	-0.0137	0.0234	Mozabite
			HGDP01263	-0.0052	-0.0107	0.0065	0.0088	0.0147	0.0147	-0.0021	0.0251	-0.0147	0.0274	Mozabite
			HGDP01264	-0.0045	-0.0112	0.0063	0.0090	0.0087	0.0156	0.0004	0.0279	-0.0147	0.0235	Mozabite
			HGDP01265	-0.0050	-0.0100	0.0061	0.0085	0.0127	0.0144	-0.0060	0.0252	-0.0075	0.0227	Mozabite
			HGDP01268	-0.0042	-0.0095	0.0055	0.0087	0.0114	0.0142	-0.0009	0.0274	-0.0096	0.0240	Mozabite
			HGDP01272	-0.0049	-0.0090	0.0031	0.0088	0.0106	0.0107	-0.0077	0.0278	-0.0110	0.0237	Mozabite
			HGDP01274	-0.0046	-0.0112	0.0059	0.0078	0.0083	0.0158	0.0036	0.0307	-0.0195	0.0239	Mozabite
			HGDP01275	-0.0053	-0.0131	0.0056	0.0114	0.0148	0.0090	-0.0006	0.0258	-0.0133	0.0258	Mozabite
			HGDP01276	-0.0051	-0.0107	0.0041	0.0110	0.0108	0.0141	-0.0119	0.0307	-0.0167	0.0236	Mozabite
			HGDP01277	-0.0054	-0.0098	0.0064	0.0094	0.0176	0.0174	-0.0026	0.0272	-0.0142	0.0232	Mozabite
			HGDP01278	-0.0051	-0.0127	0.0075	0.0089	0.0109	0.0105	0.0016	0.0267	-0.0111	0.0238	Mozabite
			HGDP01279	-0.0048	-0.0091	0.0081	0.0094	0.0135	0.0163	-0.0065	0.0308	-0.0061	0.0232	Mozabite
			HGDP01280	-0.0049	-0.0109	0.0061	0.0087	0.0083	0.0119	0.0034	0.0268	-0.0122	0.0261	Mozabite
			HGDP01282	-0.0041	-0.0105	0.0047	0.0086	0.0117	0.0147	-0.0007	0.0270	-0.0092	0.0246	Mozabite
			HGDP01283	-0.0025	-0.0110	0.0098	0.0029	0.0071	0.0199	-0.0064	0.0271	-0.0237	0.0206	Mandenka
			HGDP01284	-0.0023	-0.0090	0.0078	0.0052	0.0086	0.0184	-0.0132	0.0273	-0.0252	0.0247	Mandenka
			HGDP01286	-0.0026	-0.0110	0.0079	0.0065	0.0094	0.0153	-0.0105	0.0270	-0.0105	0.0241	Mandenka
			HGDP01287	-0.0193	-0.0085	-0.0027	0.0183	-0.0062	-0.0028	0.0014	-0.0019	-0.0025	-0.0002	Han
			HGDP01288	-0.0191	-0.0085	-0.0033	0.0140	-0.0067	-0.0067	0.0020	-0.0008	-0.0075	-0.0032	Han
			HGDP01289	-0.0195	-0.0086	-0.0047	0.0171	-0.0060	-0.0117	-0.0032	-0.0007	-0.0042	-0.0002	Han
			HGDP01290	-0.0193	-0.0080	-0.0047	0.0161	-0.0062	-0.0071	0.0044	-0.0025	-0.0047	0.0003	Han
			HGDP01291	-0.0192	-0.0088	-0.0039	0.0148	-0.0057	-0.0055	-0.0022	0.0015	-0.0003	-0.0010	Han
			HGDP01292	-0.0196	-0.0076	-0.0039	0.0167	-0.0085	-0.0079	0.0000	-0.0025	-0.0062	-0.0013	Han
			HGDP01293	-0.0192	-0.0094	-0.0029	0.0135	-0.0087	-0.0044	-0.0005	-0.0036	0.0015	-0.0001	Han
			HGDP01294	-0.0192	-0.0055	-0.0022	0.0124	-0.0055	0.0005	-0.0109	-0.0005	-0.0008	-0.0029	Han
			HGDP01295	-0.0192	-0.0092	-0.0036	0.0163	-0.0090	-0.0084	0.0035	-0.0017	-0.0012	-0.0003	Han
			HGDP01296	-0.0186	-0.0096	-0.0009	0.0153	-0.0127	-0.0083	0.0032	-0.0002	0.0038	0.0008	Han
			HGDP01297	-0.0119	-0.0085	0.0003	0.0110	0.0010	-0.0005	0.0070	0.0129	-0.0129	0.0175	Uygur
			HGDP01298	-0.0113	-0.0088	0.0001	0.0169	0.0050	0.0037	-0.0038	0.0148	-0.0138	0.0166	Uygur
			HGDP01299	-0.0122	-0.0104	0.0018	0.0173	-0.0021	-0.0033	0.0059	0.0090	-0.0086	0.0145	Uygur
			HGDP01300	-0.0116	-0.0095	0.0021	0.0144	-0.0032	0.0021	0.0066	0.0107	-0.0037	0.0186	Uygur
			HGDP01301	-0.0123	-0.0097	0.0012	0.0129	-0.0053	-0.0019	0.0055	0.0118	-0.0034	0.0169	Uygur
			HGDP01302	-0.0135	-0.0125	-0.0016	0.0167	-0.0049	-0.0034	0.0054	0.0078	-0.0112	0.0180	Uygur
			HGDP01303	-0.0122	-0.0110	0.0007	0.0144	-0.0017	0.0015	-0.0025	0.0138	0.0019	0.0170	Uygur
			HGDP01304	-0.0138	-0.0102	0.0009	0.0163	-0.0050	-0.0006	-0.0056	0.0113	-0.0022	0.0120	Uygur
			HGDP01305	-0.0133	-0.0114	-0.0005	0.0176	-0.0008	-0.0019	-0.0004	0.0118	-0.0033	0.0174	Uygur
			HGDP01306	-0.0120	-0.0109	0.0008	0.0160	-0.0041	0.0017	0.0063	0.0096	-0.0005	0.0144	Uygur
			HGDP01307	-0.0183	-0.0003	0.0013	-0.0050	0.0132	0.0127	-0.0023	0.0091	0.0121	-0.0068	Dai
			HGDP01308	-0.0192	-0.0009	0.0011	-0.0053	0.0122	0.0140	-0.0099	0.0126	0.0026	-0.0066	Dai
			HGDP01309	-0.0192	-0.0010	-0.0004	-0.0078	0.0151	0.0136	-0.0134	0.0145	0.0089	-0.0083	Dai
			HGDP01310	-0.0192	0.0008	0.0023	-0.0094	0.0126	0.0079	-0.0089	0.0110	-0.0057	-0.0081	Dai
			HGDP01311	-0.0186	-0.0003	-0.0019	-0.0069	0.0121	0.0139	-0.0094	0.0108	0.0052	-0.0062	Dai
			HGDP01312	-0.0186	0.0004	0.0004	-0.0063	0.0166	0.0109	-0.0058	0.0132	0.0077	-0.0082	Dai
			HGDP01313	-0.0192	0.0000	0.0019	-0.0087	0.0115	0.0136	-0.0050	0.0114	-0.0002	-0.0080	Dai
			HGDP01314	-0.0191	-0.0003	-0.0012	-0.0074	0.0125	0.0109	-0.0053	0.0130	0.0114	-0.0078	Dai
			HGDP01315	-0.0191	-0.0019	0.0016	-0.0085	0.0100	0.0152	-0.0030	0.0124	0.0006	-0.0074	Dai
			HGDP01316	-0.0187	-0.0010	-0.0001	-0.0071	0.0109	0.0161	-0.0003	0.0091	0.0091	-0.0067	Dai
			HGDP01317	-0.0186	-0.0057	-0.0002	0.0003	0.0076	0.0069	-0.0052	0.0177	0.0013	-0.0047	Lahu
			HGDP01318	-0.0185	-0.0037	-0.0019	-0.0007	0.0095	0.0169	-0.0097	0.0253	0.0017	-0.0043	Lahu
			HGDP01319	-0.0184	-0.0047	-0.0002	0.0020	0.0093	0.0108	0.0011	0.0187	0.0061	-0.0032	Lahu
			HGDP01320	-0.0191	-0.0050	0.0006	-0.0002	0.0101	0.0140	-0.0129	0.0235	0.0009	-0.0053	Lahu
			HGDP01321	-0.0184	-0.0048	-0.0005	-0.0024	0.0142	0.0141	-0.0122	0.0235	-0.0024	-0.0043	Lahu
			HGDP01322	-0.0191	-0.0043	-0.0010	-0.0027	0.0132	0.0140	-0.0055	0.0254	0.0003	-0.0033	Lahu
			HGDP01323	-0.0189	-0.0054	-0.0013	0.0012	0.0082	0.0135	-0.0058	0.0195	0.0079	-0.0036	Lahu
			HGDP01326	-0.0187	-0.0048	-0.0015	0.0041	0.0061	0.0130	-0.0109	0.0181	-0.0011	-0.0050	Lahu
			HGDP01327	-0.0196	-0.0041	-0.0006	0.0027	0.0035	0.0017	-0.0041	-0.0025	0.0046	-0.0088	She
			HGDP01328	-0.0207	-0.0047	-0.0021	0.0067	-0.0011	-0.0042	-0.0071	0.0011	-0.0123	-0.0064	She
			HGDP01329	-0.0203	-0.0052	-0.0028	0.0061	0.0000	-0.0026	-0.0024	0.0002	0.0024	-0.0081	She
			HGDP01330	-0.0197	-0.0053	-0.0003	0.0049	0.0003	0.0008	-0.0055	0.0019	0.0090	-0.0099	She
			HGDP01331	-0.0194	-0.0034	0.0005	0.0054	0.0041	-0.0011	-0.0092	-0.0007	0.0071	-0.0072	She
			HGDP01332	-0.0203	-0.0068	-0.0035	0.0036	0.0006	-0.0047	0.0020	-0.0028	0.0048	-0.0094	She
			HGDP01333	-0.0204	-0.0047	-0.0024	0.0046	-0.0032	-0.0009	0.0042	-0.0014	-0.0047	-0.0108	She
			HGDP01334	-0.0193	-0.0054	-0.0022	0.0048	-0.0018	-0.0029	0.0015	-0.0007	0.0125	-0.0075	She
			HGDP01335	-0.0195	-0.0053	-0.0017	0.0040	0.0031	0.0027	0.0017	0.0024	-0.0002	-0.0086	She
			HGDP01336	-0.0199	-0.0049	-0.0013	0.0026	-0.0021	0.0027	0.0064	-0.0015	0.0030	-0.0053	She
			HGDP01337	-0.0188	-0.0088	-0.0020	0.0144	-0.0046	-0.0012	-0.0065	0.0047	0.0032	-0.0020	Naxi
			HGDP01338	-0.0186	-0.0101	-0.0029	0.0125	-0.0059	-0.0061	-0.0000	0.0075	-0.0026	-0.0025	Naxi
			HGDP01339	-0.0179	-0.0087	-0.0027	0.0159	-0.0017	-0.0036	0.0037	0.0028	-0.0031	-0.0001	Naxi
			HGDP01340	-0.0180	-0.0101	-0.0023	0.0183	-0.0015	-0.0072	-0.0042	0.0075	-0.0092	-0.0015	Naxi
			HGDP01341	-0.0186	-0.0090	-0.0012	0.0144	-0.0011	-0.0067	-0.0042	0.0055	-0.0004	-0.0023	Naxi
			HGDP01342	-0.0187	-0.0093	-0.0037	0.0170	-0.0049	-0.0043	0.0047	0.0043	-0.0017	-0.0012	Naxi
			HGDP01344	-0.0190	-0.0100	-0.0035	0.0200	-0.0101	-0.0099	0.0041	0.0063	0.0034	-0.0016	Naxi
			HGDP01345	-0.0193	-0.0122	-0.0023	0.0187	-0.0043	-0.0033	0.0000	0.0042	-0.0051	-0.0023	Naxi
			HGDP01346	-0.0188	-0.0088	-0.0030	0.0150	-0.0034	-0.0057	-0.0016	0.0107	0.0043	-0.0005	Naxi
			HGDP01347	-0.0181	-0.0099	-0.0031	0.0160	-0.0075	-0.0040	0.0002	-0.0017	-0.0003	-0.0003	Tu
			HGDP01348	-0.0176	-0.0089	-0.0032	0.0201	-0.0057	-0.0034	-0.0025	0.0005	-0.0081	0.0014	Tu
			HGDP01349	-0.0188	-0.0118	-0.0012	0.0194	-0.0068	-0.0088	0.0034	0.0040	-0.0080	0.0018	Tu
			HGDP01350	-0.0177	-0.0094	-0.0042	0.0157	-0.0065	-0.0045	0.0014	0.0023	-0.0032	0.0026	Tu
			HGDP01351	-0.0178	-0.0113	-0.0051	0.0155	-0.0116	-0.0065	-0.0041	-0.0009	-0.0061	0.0025	Tu
			HGDP01352	-0.0185	-0.0113	-0.0041	0.0168	-0.0063	-0.0060	0.0067	-0.0004	-0.0110	0.0013	Tu
			HGDP01353	-0.0176	-0.0096	-0.0025	0.0156	-0.0054	-0.0041	-0.0010	0.0037	-0.0003	0.0024	Tu
			HGDP01354	-0.0192	-0.0086	-0.0038	0.0167	-0.0074	-0.0081	-0.0105	0.0013	0.0059	0.0004	Tu
			HGDP01355	-0.0188	-0.0097	-0.0005	0.0181	-0.0057	-0.0051	-0.0043	0.0008	-0.0028	0.0009	Tu
			HGDP01356	-0.0169	-0.0108	-0.0015	0.0162	-0.0111	-0.0109	0.0048	0.0009	-0.0051	0.0019	Tu
			HGDP01357	-0.0056	-0.0089	0.0060	0.0115	0.0132	0.0078	-0.0010	0.0261	-0.0171	0.0261	Basque
			HGDP01358	-0.0058	-0.0079	0.0049	0.0130	0.0115	0.0145	0.0061	0.0253	-0.0179	0.0280	Basque
			HGDP01359	-0.0055	-0.0095	0.0077	0.0100	0.0093	0.0169	0.0033	0.0253	-0.0063	0.0264	Basque
			HGDP01360	-0.0055	-0.0101	0.0059	0.0114	0.0154	0.0122	0.0090	0.0251	-0.0068	0.0269	Basque
			HGDP01362	-0.0054	-0.0104	0.0070	0.0111	0.0088	0.0125	0.0060	0.0267	-0.0034	0.0227	Basque
			HGDP01363	-0.0060	-0.0088	0.0034	0.0089	0.0143	0.0069	0.0022	0.0281	-0.0114	0.0276	Basque
			HGDP01364	-0.0055	-0.0107	0.0060	0.0113	0.0088	0.0113	-0.0042	0.0261	-0.0119	0.0274	Basque
			HGDP01365	-0.0064	-0.0099	0.0069	0.0081	0.0152	0.0153	0.0033	0.0270	-0.0081	0.0274	Basque
			HGDP01366	-0.0055	-0.0098	0.0049	0.0093	0.0173	0.0130	-0.0079	0.0240	-0.0172	0.0223	Basque
			HGDP01367	-0.0066	-0.0105	0.0054	0.0084	0.0148	0.0157	0.0088	0.0275	-0.0133	0.0251	Basque
			HGDP01368	-0.0053	-0.0091	0.0060	0.0111	0.0128	0.0158	0.0071	0.0311	-0.0111	0.0264	Basque
			HGDP01370	-0.0060	-0.0080	0.0057	0.0102	0.0097	0.0130	-0.0062	0.0260	-0.0114	0.0253	Basque
			HGDP01371	-0.0058	-0.0104	0.0054	0.0119	0.0129	0.0092	0.0104	0.0230	-0.0052	0.0249	Basque
			HGDP01373	-0.0056	-0.0100	0.0039	0.0093	0.0073	0.0139	0.0042	0.0260	-0.0051	0.0266	Basque
			HGDP01374	-0.0058	-0.0101	0.0054	0.0131	0.0102	0.0131	0.0065	0.0243	-0.0063	0.0252	Basque
			HGDP01375	-0.0059	-0.0117	0.0080	0.0094	0.0122	0.0091	0.0021	0.0285	-0.0030	0.0276	Basque
			HGDP01377	-0.0062	-0.0073	0.0059	0.0121	0.0109	0.0173	0.0155	0.0257	-0.0076	0.0267	Basque
			HGDP01378	-0.0058	-0.0114	0.0068	0.0097	0.0154	0.0119	0.0012	0.0290	-0.0095	0.0279	Basque
			HGDP01379	-0.0057	-0.0105	0.0051	0.0128	0.0104	0.0126	0.0053	0.0259	-0.0123	0.0267	Basque
			HGDP01380	-0.0058	-0.0102	0.0071	0.0119	0.0132	0.0146	0.0041	0.0235	-0.0127	0.0252	Basque
			HGDP01381	-0.0067	-0.0090	0.0033	0.0137	0.0048	0.0106	-0.0007	0.0250	-0.0045	0.0266	Adygei
			HGDP01382	-0.0068	-0.0098	0.0066	0.0112	0.0121	0.0131	0.0008	0.0282	-0.0137	0.0243	Adygei
			HGDP01383	-0.0068	-0.0112	0.0033	0.0110	0.0137	0.0105	-0.0067	0.0304	-0.0154	0.0252	Adygei
			HGDP01385	-0.0070	-0.0095	0.0048	0.0087	0.0139	0.0123	0.0018	0.0312	-0.0130	0.0241	Adygei
			HGDP01386	-0.0063	-0.0106	0.0049	0.0122	0.0132	0.0154	-0.0013	0.0267	-0.0196	0.0269	Adygei
			HGDP01387	-0.0065	-0.0099	0.0051	0.0105	0.0067	0.0100	0.0130	0.0257	-0.0121	0.0254	Adygei
			HGDP01396	-0.0070	-0.0105	0.0042	0.0136	0.0086	0.0097	0.0058	0.0275	-0.0086	0.0237	Adygei
			HGDP01397	-0.0069	-0.0121	0.0054	0.0108	0.0116	0.0062	0.0037	0.0260	-0.0099	0.0273	Adygei
			HGDP01398	-0.0061	-0.0094	0.0051	0.0083	0.0113	0.0137	0.0017	0.0281	-0.0026	0.0252	Adygei
			HGDP01399	-0.0055	-0.0102	0.0044	0.0112	0.0097	0.0123	0.0057	0.0294	-0.0143	0.0252	Adygei
			HGDP01400	-0.0057	-0.0099	0.0050	0.0133	0.0077	0.0033	0.0041	0.0281	-0.0090	0.0266	Adygei
			HGDP01401	-0.0060	-0.0095	0.0043	0.0119	0.0089	0.0118	0.0015	0.0286	-0.0099	0.0246	Adygei
			HGDP01402	-0.0069	-0.0104	0.0062	0.0127	0.0107	0.0102	0.0003	0.0279	-0.0069	0.0245	Adygei
			HGDP01403	-0.0056	-0.0104	0.0051	0.0110	0.0073	0.0108	0.0041	0.0280	-0.0050	0.0239	Adygei
			HGDP01404	-0.0069	-0.0109	0.0042	0.0133	0.0050	0.0103	0.0063	0.0228	-0.0093	0.0242	Adygei
			HGDP01405	-0.0033	-0.0115	0.0110	0.0030	0.0142	0.0170	-0.0026	0.0291	-0.0159	0.0240	BantuKenya
			HGDP01408	-0.0027	-0.0121	0.0095	0.0047	0.0100	0.0183	-0.0134	0.0288	-0.0204	0.0239	BantuKenya
			HGDP01414	-0.0033	-0.0114	0.0081	0.0053	0.0084	0.0156	-0.0072	0.0306	-0.0168	0.0231	BantuKenya
			HGDP01417	-0.0029	-0.0121	0.0097	0.0038	0.0092	0.0168	-0.0109	0.0275	-0.0214	0.0240	BantuKenya
			HGDP01418	-0.0026	-0.0104	0.0087	0.0058	0.0119	0.0103	-0.0080	0.0284	-0.0282	0.0211	BantuKenya
			HGDP01419	-0.0031	-0.0110	0.0071	0.0042	0.0120	0.0176	-0.0183	0.0268	-0.0226	0.0233	BantuKenya
			ADR00090	-0.0155	-0.0134	0.0006	0.0221	-0.0162	-0.0105	0.0079	0.0025	-0.0063	0.0218	Eskimo_Naukan
			ADR00092	-0.0160	-0.0120	-0.0011	0.0218	-0.0146	-0.0125	0.0110	-0.0026	-0.0008	0.0200	Eskimo_Naukan
			ADR00089	-0.0167	-0.0136	0.0002	0.0238	-0.0146	-0.0126	0.0065	-0.0045	-0.0094	0.0194	Eskimo_Naukan
			ADR00093	-0.0159	-0.0122	-0.0012	0.0219	-0.0126	-0.0101	0.0051	0.0014	-0.0094	0.0213	Eskimo_Naukan
			ADR00098	-0.0167	-0.0128	-0.0001	0.0245	-0.0125	-0.0132	0.0082	0.0001	-0.0059	0.0207	Eskimo_Naukan
			ADR00064	-0.0163	-0.0109	-0.0020	0.0239	-0.0203	-0.0139	0.0115	-0.0043	-0.0024	0.0232	Chukchi
			ADR00514	-0.0173	-0.0121	-0.0016	0.0278	-0.0216	-0.0172	0.0091	-0.0102	-0.0071	0.0295	Nganasan
			ADR00074	-0.0166	-0.0130	-0.0024	0.0236	-0.0138	-0.0128	0.0120	-0.0056	-0.0061	0.0263	Chukchi
			ADR00513	-0.0172	-0.0135	-0.0038	0.0284	-0.0212	-0.0215	0.0147	-0.0121	-0.0163	0.0284	Nganasan
			ADR00066	-0.0170	-0.0134	0.0013	0.0245	-0.0132	-0.0118	0.0073	-0.0064	0.0029	0.0231	Chukchi
			ADR00102	-0.0162	-0.0131	-0.0004	0.0230	-0.0183	-0.0103	0.0079	-0.0003	-0.0056	0.0217	Eskimo_Naukan
			ADR00065	-0.0163	-0.0125	-0.0019	0.0253	-0.0182	-0.0141	0.0124	-0.0037	-0.0131	0.0240	Chukchi
			ADR00079	-0.0164	-0.0125	-0.0006	0.0255	-0.0147	-0.0126	0.0103	0.0001	-0.0083	0.0225	Chukchi
			ADR00509	-0.0178	-0.0135	-0.0045	0.0270	-0.0178	-0.0203	0.0067	-0.0101	-0.0074	0.0280	Nganasan
			ADR00061	-0.0162	-0.0119	-0.0014	0.0240	-0.0148	-0.0142	0.0126	-0.0013	-0.0133	0.0229	Chukchi
			ADR00096	-0.0158	-0.0101	0.0002	0.0210	-0.0162	-0.0172	0.0112	-0.0013	-0.0029	0.0217	Eskimo_Naukan
			ADR00068	-0.0162	-0.0116	-0.0008	0.0253	-0.0148	-0.0085	0.0095	-0.0065	-0.0069	0.0260	Chukchi
			ADR00060	-0.0169	-0.0125	-0.0013	0.0254	-0.0168	-0.0146	0.0206	-0.0077	-0.0071	0.0237	Chukchi
			ADR00059	-0.0174	-0.0138	-0.0020	0.0244	-0.0162	-0.0134	0.0002	-0.0046	-0.0012	0.0248	Chukchi
			ADR00512	-0.0172	-0.0116	-0.0046	0.0285	-0.0135	-0.0154	0.0094	-0.0090	0.0001	0.0278	Nganasan
			ADR00057	-0.0159	-0.0120	-0.0017	0.0241	-0.0166	-0.0074	0.0038	-0.0052	-0.0055	0.0258	Chukchi
			ADR00504	-0.0174	-0.0131	-0.0054	0.0281	-0.0148	-0.0215	0.0168	-0.0081	-0.0098	0.0292	Nganasan
			ADR00507	-0.0170	-0.0134	-0.0040	0.0265	-0.0181	-0.0218	0.0159	-0.0098	-0.0067	0.0300	Nganasan
			ADR00511	-0.0169	-0.0131	-0.0032	0.0291	-0.0184	-0.0183	0.0107	-0.0099	-0.0003	0.0289	Nganasan
			ADR00510	-0.0174	-0.0117	-0.0029	0.0262	-0.0193	-0.0179	0.0152	-0.0088	-0.0030	0.0266	Nganasan
			ADR00508	-0.0171	-0.0133	-0.0018	0.0253	-0.0193	-0.0179	0.0079	-0.0063	-0.0031	0.0284	Nganasan
			ADR00515	-0.0177	-0.0113	-0.0014	0.0261	-0.0241	-0.0167	0.0102	-0.0117	-0.0150	0.0279	Nganasan
			Ayodo_21S	-0.0040	-0.0119	0.0086	0.0089	0.0114	0.0185	-0.0001	0.0269	-0.0144	0.0230	Somali
			Ayodo_23S	-0.0033	-0.0119	0.0066	0.0061	0.0077	0.0166	-0.0076	0.0309	-0.0113	0.0214	Somali
			Ayodo_69S	-0.0037	-0.0097	0.0057	0.0088	0.0128	0.0234	-0.0091	0.0272	-0.0103	0.0218	Somali
			IHW9118(BUR,E)	0.0207	-0.0097	0.0153	0.0121	0.0032	0.0170	0.0048	0.0056	0.0014	0.0019	Australian
			Ayodo_90S	-0.0031	-0.0088	0.0091	0.0062	0.0051	0.0212	-0.0072	0.0284	-0.0087	0.0243	Somali
			Ayodo_103M	-0.0037	-0.0092	0.0081	0.0054	0.0067	0.0176	-0.0066	0.0252	-0.0176	0.0228	Masai
			Ayodo_101M	-0.0035	-0.0106	0.0098	0.0075	0.0111	0.0186	-0.0108	0.0278	-0.0228	0.0220	Masai
			SD60_297	-0.0084	-0.0100	0.0027	0.0124	0.0033	0.0064	0.0081	0.0151	-0.0016	0.0261	Saami_WGA
			Bor6_1	-0.0171	0.0046	0.0045	-0.0196	0.0160	0.0269	-0.0018	0.0201	-0.0060	0.0034	Barito
			Smd6_1	-0.0172	0.0082	0.0022	-0.0274	0.0183	0.0208	0.0015	0.0032	-0.0060	0.0055	Semende
			Y4349	-0.0033	0.0236	0.0046	-0.0296	-0.0385	-0.0630	0.0129	0.0053	0.0191	-0.0009	Tongan
			NG18	0.0281	-0.0375	0.0442	-0.0065	-0.0101	0.0043	0.0240	0.0002	0.0006	-0.0018	New_Guinea
			SH09	0.0276	-0.0345	0.0405	-0.0033	-0.0036	0.0061	0.0051	-0.0008	0.0058	0.0002	New_Guinea
			PH52_3	-0.0159	0.0079	0.0041	-0.0227	0.0078	0.0105	0.0095	-0.0060	-0.0093	0.0045	Mamanwa1
			PH72_3	-0.0080	0.0037	0.0053	-0.0169	0.0110	0.0112	-0.0015	-0.0040	-0.0008	0.0077	Mamanwa
			Bor7_2	-0.0158	0.0034	0.0055	-0.0204	0.0210	0.0250	-0.0061	0.0196	-0.0061	0.0016	Barito
			Smd9_1	-0.0165	0.0082	0.0045	-0.0273	0.0164	0.0156	-0.0034	0.0064	-0.0085	0.0044	Semende
			Y4383	-0.0031	0.0272	0.0056	-0.0303	-0.0353	-0.0580	0.0122	0.0054	-0.0016	-0.0009	Tongan
			NG20	0.0281	-0.0407	0.0479	-0.0064	-0.0114	0.0042	0.0218	-0.0025	0.0089	-0.0027	New_Guinea
			SH10	0.0271	-0.0342	0.0440	-0.0066	-0.0044	0.0048	0.0153	0.0000	0.0031	-0.0006	New_Guinea
			PH8	-0.0087	0.0033	0.0054	-0.0174	0.0098	0.0142	-0.0019	-0.0023	-0.0055	0.0060	Mamanwa
			PH53_1	-0.0151	0.0079	0.0062	-0.0181	0.0155	0.0083	0.0079	-0.0082	-0.0042	0.0039	Mamanwa1
			PH77_1	-0.0075	0.0026	0.0050	-0.0164	0.0140	0.0141	0.0043	-0.0022	-0.0052	0.0077	Mamanwa
			Bor9_3	-0.0169	0.0027	0.0045	-0.0191	0.0177	0.0226	-0.0015	0.0196	0.0020	0.0024	Barito
			Smd10_1	-0.0171	0.0088	0.0040	-0.0275	0.0165	0.0136	-0.0027	0.0021	-0.0048	0.0044	Semende
			NG4	0.0276	-0.0395	0.0477	-0.0049	-0.0109	0.0064	0.0194	-0.0030	0.0124	-0.0027	New_Guinea
			NG22	0.0283	-0.0382	0.0469	-0.0050	-0.0122	0.0092	0.0215	0.0007	0.0146	-0.0009	New_Guinea
			SH18	0.0279	-0.0351	0.0402	-0.0049	-0.0054	0.0063	0.0140	-0.0030	0.0002	-0.0009	New_Guinea
			PH9	-0.0086	0.0046	0.0028	-0.0152	0.0113	0.0149	0.0083	-0.0013	0.0036	0.0080	Mamanwa
			PH55_2	-0.0157	0.0086	0.0068	-0.0234	0.0079	0.0045	0.0031	-0.0106	-0.0032	0.0015	Mamanwa1
			Bor1_5	-0.0165	0.0029	0.0049	-0.0187	0.0208	0.0264	-0.0079	0.0218	0.0132	0.0021	Barito
			Bor16_1	-0.0160	0.0030	0.0029	-0.0190	0.0178	0.0249	-0.0113	0.0189	0.0010	0.0007	Barito
			Smd14_1	-0.0167	0.0065	0.0049	-0.0246	0.0128	0.0185	-0.0021	0.0054	-0.0010	0.0031	Semende
			Y4914	-0.0033	0.0238	0.0034	-0.0338	-0.0391	-0.0545	0.0167	0.0090	0.0052	-0.0023	Tongan
			SH33	0.0269	-0.0341	0.0417	-0.0046	-0.0022	0.0054	0.0119	-0.0008	-0.0006	-0.0021	New_Guinea
			NG25	0.0275	-0.0389	0.0448	-0.0055	-0.0089	0.0034	0.0217	-0.0026	0.0081	-0.0026	New_Guinea
			SH19	0.0267	-0.0362	0.0397	-0.0050	-0.0022	0.0023	0.0213	-0.0044	0.0081	-0.0001	New_Guinea
			PH56_1	-0.0157	0.0095	0.0020	-0.0234	0.0121	0.0070	-0.0039	-0.0072	0.0037	0.0017	Mamanwa1
			Bor2_3	-0.0172	0.0039	0.0024	-0.0188	0.0181	0.0213	-0.0125	0.0204	-0.0007	0.0015	Barito
			Bor20_1	-0.0162	0.0028	0.0052	-0.0204	0.0182	0.0272	-0.0049	0.0190	0.0039	0.0022	Barito
			Smd15_1	-0.0170	0.0074	0.0069	-0.0230	0.0139	0.0212	-0.0022	0.0033	-0.0049	0.0030	Semende
			NG7	0.0280	-0.0371	0.0490	-0.0049	-0.0078	0.0064	0.0267	-0.0008	0.0038	-0.0027	New_Guinea
			NG26	0.0280	-0.0385	0.0476	-0.0053	-0.0092	0.0067	0.0202	-0.0039	0.0174	-0.0026	New_Guinea
			SH20	0.0278	-0.0356	0.0394	-0.0052	-0.0092	0.0038	0.0097	0.0003	-0.0041	-0.0017	New_Guinea
			PH35_1	-0.0093	0.0036	0.0051	-0.0147	0.0114	0.0114	0.0048	-0.0020	0.0005	0.0063	Mamanwa
			Bor3_3	-0.0164	0.0041	0.0049	-0.0219	0.0198	0.0281	-0.0084	0.0202	0.0138	0.0017	Barito
			Smd1_1	-0.0167	0.0074	0.0046	-0.0298	0.0179	0.0180	0.0017	-0.0016	-0.0010	0.0060	Semende
			Smd18_1	-0.0168	0.0081	0.0030	-0.0274	0.0136	0.0178	-0.0032	0.0007	-0.0084	0.0057	Semende
			Y6254	-0.0028	0.0246	0.0049	-0.0300	-0.0375	-0.0574	0.0118	0.0066	-0.0055	-0.0016	Tongan
			NG13	0.0281	-0.0393	0.0493	-0.0055	-0.0092	0.0086	0.0245	-0.0010	0.0080	-0.0005	New_Guinea
			SH05	0.0276	-0.0330	0.0390	-0.0038	-0.0032	0.0078	0.0138	-0.0029	0.0028	-0.0014	New_Guinea
			SH31	0.0271	-0.0351	0.0409	-0.0046	-0.0095	0.0038	0.0117	-0.0001	0.0001	-0.0004	New_Guinea
			PH38_1	-0.0099	0.0046	0.0060	-0.0174	0.0129	0.0100	0.0028	-0.0005	-0.0106	0.0061	Mamanwa
			Bor4_5	-0.0166	0.0029	0.0031	-0.0181	0.0191	0.0239	-0.0042	0.0200	-0.0071	0.0013	Barito
			Smd3_1	-0.0173	0.0083	0.0035	-0.0284	0.0175	0.0218	0.0033	0.0050	-0.0075	0.0058	Semende
			Smd19_1	-0.0175	0.0098	0.0037	-0.0300	0.0193	0.0227	-0.0039	0.0025	0.0020	0.0044	Semende
			Y5707	-0.0015	0.0214	0.0047	-0.0302	-0.0407	-0.0636	0.0042	0.0050	-0.0018	-0.0000	Tongan
			SH07	0.0273	-0.0360	0.0422	-0.0060	-0.0084	0.0062	0.0078	-0.0022	0.0072	0.0004	New_Guinea
			PH2	-0.0098	0.0056	0.0053	-0.0196	0.0154	0.0105	0.0029	-0.0037	-0.0026	0.0058	Mamanwa
			PH45_1	-0.0090	0.0037	0.0063	-0.0185	0.0120	0.0102	0.0027	-0.0047	-0.0053	0.0058	Mamanwa
			PH66_2	-0.0093	0.0044	0.0042	-0.0165	0.0125	0.0134	0.0020	0.0018	0.0036	0.0078	Mamanwa
			Smd5_1	-0.0175	0.0078	0.0042	-0.0280	0.0168	0.0220	-0.0031	0.0033	-0.0061	0.0043	Semende
			Y5718	-0.0022	0.0245	0.0032	-0.0321	-0.0344	-0.0625	0.0092	0.0067	-0.0029	-0.0001	Tongan
			NG17	0.0283	-0.0399	0.0477	-0.0050	-0.0101	0.0111	0.0267	-0.0034	0.0124	-0.0017	New_Guinea
			SH08	0.0265	-0.0358	0.0427	-0.0029	-0.0027	0.0064	0.0062	-0.0007	0.0048	-0.0018	New_Guinea
			PH4	-0.0107	0.0052	0.0046	-0.0182	0.0111	0.0159	-0.0020	-0.0059	0.0014	0.0062	Mamanwa
			PH50_1	-0.0143	0.0088	0.0040	-0.0233	0.0084	0.0099	0.0067	-0.0082	-0.0013	0.0026	Mamanwa1
			PH67_2	-0.0089	0.0034	0.0070	-0.0190	0.0093	0.0100	0.0040	-0.0008	0.0005	0.0070	Mamanwa
			EAF4646	-0.0044	-0.0112	0.0061	0.0081	0.0097	0.0160	-0.0086	0.0286	-0.0185	0.0265	Afar_WGA
			EAF4648	-0.0042	-0.0105	0.0092	0.0091	0.0076	0.0202	-0.0131	0.0273	-0.0091	0.0254	Afar_WGA
			EAF4644	-0.0042	-0.0122	0.0064	0.0076	0.0109	0.0156	-0.0064	0.0257	-0.0128	0.0226	Afar_WGA
			EAF4683	-0.0039	-0.0094	0.0078	0.0060	0.0142	0.0175	0.0007	0.0299	-0.0117	0.0243	Afar_WGA
			EAF4700	-0.0047	-0.0099	0.0093	0.0088	0.0104	0.0133	0.0019	0.0257	-0.0160	0.0222	Afar_WGA
			BBR030	-0.0045	-0.0129	0.0069	0.0085	0.0098	0.0160	-0.0060	0.0268	-0.0194	0.0262	Burbur_WGA
			BBR031	-0.0056	-0.0087	0.0070	0.0088	0.0106	0.0148	0.0025	0.0250	-0.0175	0.0229	Burbur_WGA
			BBR032	-0.0048	-0.0102	0.0054	0.0076	0.0049	0.0146	-0.0097	0.0266	-0.0040	0.0253	Burbur_WGA
			BBR033	-0.0052	-0.0098	0.0057	0.0103	0.0104	0.0199	-0.0027	0.0281	-0.0152	0.0246	Burbur_WGA
			ALG_LN_200	-0.0046	-0.0104	0.0058	0.0074	0.0099	0.0180	-0.0072	0.0259	-0.0183	0.0239	Ain_Touta_WGA
			ALG_LN_203	-0.0056	-0.0094	0.0050	0.0096	0.0076	0.0154	0.0051	0.0294	-0.0122	0.0233	Ain_Touta_WGA
			ALG_LN_204	-0.0051	-0.0104	0.0053	0.0106	0.0127	0.0128	-0.0037	0.0260	-0.0152	0.0261	Ain_Touta_WGA
			KHN_065	-0.0058	-0.0108	0.0074	0.0088	0.0185	0.0146	0.0018	0.0276	-0.0200	0.0245	Shaigi_WGA
			KHN_069	-0.0054	-0.0117	0.0049	0.0110	0.0104	0.0121	-0.0044	0.0243	0.0023	0.0234	Shaigi_WGA
			KHN_074	-0.0054	-0.0114	0.0049	0.0091	0.0108	0.0150	-0.0047	0.0298	-0.0208	0.0252	Shaigi_WGA
			GEO013	-0.0053	-0.0098	0.0039	0.0090	0.0133	0.0165	-0.0048	0.0297	0.0015	0.0256	Georgian_WGA
			GEO014	-0.0063	-0.0104	0.0052	0.0102	0.0158	0.0136	-0.0033	0.0294	-0.0126	0.0249	Georgian_WGA
			TLA010	-0.0059	-0.0081	0.0052	0.0108	0.0130	0.0185	0.0007	0.0267	0.0011	0.0268	Greek_WGA
			TLA011	-0.0061	-0.0098	0.0052	0.0098	0.0116	0.0125	-0.0026	0.0303	-0.0146	0.0262	Greek_WGA
			TLA012	-0.0056	-0.0100	0.0062	0.0107	0.0114	0.0150	0.0015	0.0289	-0.0145	0.0240	Greek_WGA
			TLA013	-0.0061	-0.0097	0.0043	0.0094	0.0145	0.0138	-0.0023	0.0298	-0.0143	0.0256	Greek_WGA
			TLA015	-0.0052	-0.0085	0.0070	0.0105	0.0094	0.0172	0.0066	0.0244	-0.0138	0.0229	Greek_WGA
			TLA017	-0.0062	-0.0092	0.0050	0.0080	0.0095	0.0111	-0.0022	0.0264	-0.0095	0.0257	Greek_WGA
			TLA018	-0.0054	-0.0105	0.0074	0.0076	0.0127	0.0119	0.0053	0.0301	-0.0018	0.0266	Greek_WGA
			TLA019	-0.0061	-0.0099	0.0069	0.0081	0.0126	0.0102	-0.0039	0.0290	-0.0073	0.0276	Greek_WGA
			TLA020	-0.0057	-0.0093	0.0019	0.0085	0.0070	0.0098	-0.0052	0.0267	-0.0036	0.0254	Greek_WGA
			TLA021	-0.0056	-0.0102	0.0051	0.0123	0.0157	0.0101	0.0012	0.0294	-0.0067	0.0251	Greek_WGA
			TLA022	-0.0056	-0.0104	0.0041	0.0108	0.0064	0.0146	0.0014	0.0295	-0.0122	0.0258	Greek_WGA
			TLA023	-0.0055	-0.0107	0.0066	0.0129	0.0108	0.0136	-0.0082	0.0257	-0.0141	0.0269	Greek_WGA
			TLA024	-0.0059	-0.0093	0.0062	0.0091	0.0149	0.0109	-0.0010	0.0307	-0.0036	0.0232	Greek_WGA
			TLA025	-0.0063	-0.0086	0.0031	0.0123	0.0137	0.0135	0.0040	0.0268	-0.0146	0.0253	Greek_WGA
			TLA026	-0.0060	-0.0086	0.0042	0.0072	0.0095	0.0165	0.0000	0.0279	-0.0027	0.0258	Greek_WGA
			TLA027	-0.0050	-0.0101	0.0067	0.0130	0.0113	0.0116	0.0046	0.0253	-0.0100	0.0282	Greek_WGA
			TLA028	-0.0063	-0.0073	0.0044	0.0095	0.0107	0.0165	-0.0047	0.0333	-0.0196	0.0272	Greek_WGA
			TLA029	-0.0052	-0.0091	0.0049	0.0082	0.0106	0.0126	0.0003	0.0290	-0.0133	0.0285	Greek_WGA
			NA18501	-0.0023	-0.0110	0.0088	0.0038	0.0092	0.0145	-0.0068	0.0293	-0.0191	0.0232	Yoruba
			NA18504	-0.0024	-0.0098	0.0082	0.0041	0.0085	0.0188	-0.0084	0.0244	-0.0202	0.0234	Yoruba
			NA18505	-0.0024	-0.0121	0.0084	0.0032	0.0083	0.0169	-0.0038	0.0286	-0.0120	0.0202	Yoruba
			NA18507	-0.0022	-0.0100	0.0091	0.0046	0.0122	0.0138	-0.0127	0.0252	-0.0224	0.0218	Yoruba
			NA18508	-0.0026	-0.0114	0.0101	0.0058	0.0087	0.0169	-0.0117	0.0282	-0.0099	0.0234	Yoruba
			NA18516	-0.0029	-0.0104	0.0096	0.0059	0.0100	0.0146	-0.0043	0.0286	-0.0222	0.0212	Yoruba
			NA18517	-0.0029	-0.0098	0.0117	0.0036	0.0116	0.0139	-0.0095	0.0274	-0.0286	0.0230	Yoruba
			NA18522	-0.0022	-0.0094	0.0108	0.0017	0.0133	0.0114	-0.0118	0.0282	-0.0183	0.0239	Yoruba
			NA18852	-0.0027	-0.0104	0.0081	0.0073	0.0089	0.0160	-0.0035	0.0300	-0.0147	0.0209	Yoruba
			NA18853	-0.0023	-0.0110	0.0097	0.0041	0.0059	0.0160	-0.0089	0.0265	-0.0192	0.0212	Yoruba
			NA18855	-0.0028	-0.0128	0.0106	0.0057	0.0098	0.0214	-0.0033	0.0255	-0.0257	0.0224	Yoruba
			NA18856	-0.0026	-0.0102	0.0088	0.0042	0.0140	0.0145	-0.0074	0.0302	-0.0154	0.0226	Yoruba
			NA18858	-0.0027	-0.0107	0.0108	0.0033	0.0063	0.0158	-0.0062	0.0285	-0.0162	0.0201	Yoruba
			NA18859	-0.0030	-0.0114	0.0102	0.0045	0.0098	0.0166	-0.0079	0.0297	-0.0240	0.0240	Yoruba
			NA18861	-0.0027	-0.0128	0.0081	0.0053	0.0137	0.0206	-0.0054	0.0273	-0.0141	0.0224	Yoruba
			NA18862	-0.0021	-0.0118	0.0087	0.0018	0.0125	0.0184	-0.0146	0.0229	-0.0280	0.0209	Yoruba
			NA18870	-0.0019	-0.0115	0.0095	0.0047	0.0080	0.0186	-0.0089	0.0297	-0.0259	0.0238	Yoruba
			NA18871	-0.0023	-0.0108	0.0099	0.0044	0.0116	0.0184	-0.0114	0.0272	-0.0166	0.0227	Yoruba
			NA19093	-0.0033	-0.0126	0.0099	0.0045	0.0130	0.0145	-0.0054	0.0266	-0.0148	0.0232	Yoruba
			NA19098	-0.0027	-0.0121	0.0114	0.0049	0.0094	0.0180	-0.0020	0.0254	-0.0213	0.0227	Yoruba
			NA19099	-0.0024	-0.0119	0.0085	0.0049	0.0120	0.0149	-0.0032	0.0242	-0.0217	0.0240	Yoruba
			NA19101	-0.0023	-0.0111	0.0093	0.0040	0.0089	0.0175	-0.0041	0.0294	-0.0174	0.0220	Yoruba
			NA19102	-0.0029	-0.0111	0.0122	0.0063	0.0150	0.0153	0.0018	0.0277	-0.0175	0.0235	Yoruba
			NA19116	-0.0023	-0.0114	0.0086	0.0042	0.0132	0.0192	-0.0045	0.0299	-0.0201	0.0219	Yoruba
			NA19119	-0.0029	-0.0110	0.0087	0.0037	0.0104	0.0140	-0.0053	0.0247	-0.0181	0.0228	Yoruba
			NA19127	-0.0029	-0.0113	0.0095	0.0036	0.0118	0.0159	-0.0074	0.0265	-0.0188	0.0219	Yoruba
			NA19128	-0.0023	-0.0115	0.0086	0.0038	0.0149	0.0177	-0.0055	0.0280	-0.0256	0.0207	Yoruba
			NA19130	-0.0028	-0.0110	0.0103	0.0059	0.0145	0.0197	-0.0121	0.0278	-0.0140	0.0240	Yoruba
			NA19131	-0.0030	-0.0112	0.0085	0.0038	0.0113	0.0121	-0.0089	0.0270	-0.0305	0.0236	Yoruba
			NA19137	-0.0018	-0.0121	0.0096	0.0074	0.0082	0.0150	-0.0142	0.0253	-0.0207	0.0224	Yoruba
			NA19138	-0.0029	-0.0118	0.0081	0.0026	0.0127	0.0200	-0.0160	0.0294	-0.0259	0.0224	Yoruba
			NA19141	-0.0021	-0.0108	0.0097	0.0052	0.0113	0.0134	-0.0070	0.0260	-0.0162	0.0219	Yoruba
			NA19143	-0.0021	-0.0132	0.0107	0.0034	0.0066	0.0178	-0.0113	0.0301	-0.0231	0.0240	Yoruba
			NA19144	-0.0028	-0.0110	0.0095	0.0050	0.0118	0.0167	-0.0055	0.0284	-0.0149	0.0224	Yoruba
			NA19159	-0.0021	-0.0109	0.0093	0.0019	0.0104	0.0140	-0.0054	0.0279	-0.0283	0.0206	Yoruba
			NA19160	-0.0029	-0.0093	0.0109	0.0040	0.0094	0.0148	-0.0118	0.0277	-0.0269	0.0237	Yoruba
			NA19171	-0.0023	-0.0104	0.0109	0.0023	0.0131	0.0182	-0.0093	0.0279	-0.0143	0.0201	Yoruba
			NA19193	-0.0031	-0.0100	0.0069	0.0057	0.0134	0.0138	-0.0083	0.0259	-0.0211	0.0216	Yoruba
			NA19201	-0.0023	-0.0107	0.0101	0.0052	0.0087	0.0150	-0.0118	0.0250	-0.0202	0.0232	Yoruba
			NA19203	-0.0029	-0.0125	0.0105	0.0036	0.0096	0.0182	-0.0056	0.0269	-0.0267	0.0247	Yoruba
			NA19204	-0.0031	-0.0095	0.0090	0.0047	0.0115	0.0124	-0.0014	0.0288	-0.0285	0.0214	Yoruba
			NA19206	-0.0024	-0.0123	0.0088	0.0052	0.0082	0.0139	-0.0102	0.0280	-0.0193	0.0226	Yoruba
			NA19207	-0.0029	-0.0108	0.0084	0.0036	0.0117	0.0135	-0.0106	0.0271	-0.0201	0.0224	Yoruba
			NA19209	-0.0027	-0.0091	0.0087	0.0058	0.0131	0.0169	-0.0067	0.0316	-0.0181	0.0253	Yoruba
			NA19210	-0.0032	-0.0119	0.0105	0.0049	0.0114	0.0160	-0.0136	0.0263	-0.0215	0.0202	Yoruba
			NA19222	-0.0028	-0.0117	0.0073	0.0073	0.0082	0.0145	-0.0105	0.0279	-0.0288	0.0233	Yoruba
			NA19223	-0.0019	-0.0100	0.0111	0.0038	0.0090	0.0168	-0.0004	0.0263	-0.0204	0.0215	Yoruba
			NA19238	-0.0022	-0.0109	0.0085	0.0048	0.0062	0.0211	-0.0070	0.0269	-0.0188	0.0225	Yoruba
			NA19239	-0.0024	-0.0119	0.0102	0.0022	0.0061	0.0186	-0.0102	0.0275	-0.0219	0.0230	Yoruba
			BulgarianD6	-0.0063	-0.0092	0.0056	0.0084	0.0087	0.0114	0.0025	0.0254	-0.0082	0.0254	Bulgarian
			BulgarianA4	-0.0056	-0.0092	0.0046	0.0110	0.0139	0.0161	0.0139	0.0247	-0.0070	0.0260	Bulgarian
			hungary3	-0.0062	-0.0119	0.0070	0.0085	0.0064	0.0147	-0.0000	0.0264	-0.0117	0.0272	Hungarian
			LithuanianF1	-0.0059	-0.0085	0.0063	0.0106	0.0093	0.0060	0.0043	0.0266	-0.0024	0.0277	Lithuanian
			BulgarianE2	-0.0055	-0.0110	0.0056	0.0096	0.0139	0.0101	0.0039	0.0320	-0.0076	0.0268	Bulgarian
			BulgarianB4	-0.0064	-0.0103	0.0050	0.0117	0.0102	0.0135	0.0035	0.0294	0.0011	0.0248	Bulgarian
			hungary6	-0.0063	-0.0101	0.0064	0.0097	0.0092	0.0103	0.0043	0.0318	-0.0038	0.0237	Hungarian
			lithuania3	-0.0065	-0.0086	0.0055	0.0132	0.0111	0.0093	0.0022	0.0259	-0.0086	0.0261	Lithuanian
			BulgarianA1	-0.0067	-0.0101	0.0067	0.0089	0.0068	0.0084	0.0122	0.0279	-0.0047	0.0260	Bulgarian
			HungarianC5	-0.0060	-0.0078	0.0052	0.0133	0.0122	0.0155	0.0103	0.0266	-0.0096	0.0283	Hungarian
			hungary7	-0.0064	-0.0105	0.0058	0.0091	0.0137	0.0102	0.0103	0.0247	-0.0010	0.0230	Hungarian
			lithuania10	-0.0060	-0.0109	0.0072	0.0115	0.0109	0.0103	0.0082	0.0239	-0.0103	0.0262	Lithuanian
			Egypt7	-0.0059	-0.0111	0.0067	0.0077	0.0059	0.0113	-0.0074	0.0309	-0.0243	0.0227	Egyptian
			BulgarianB1	-0.0056	-0.0109	0.0061	0.0110	0.0166	0.0124	-0.0019	0.0278	-0.0054	0.0263	Bulgarian
			HungarianE5	-0.0058	-0.0093	0.0051	0.0094	0.0109	0.0125	0.0061	0.0237	-0.0062	0.0269	Hungarian
			HungarianH3	-0.0058	-0.0091	0.0054	0.0104	0.0057	0.0152	0.0019	0.0236	-0.0042	0.0242	Hungarian
			lithuania9	-0.0065	-0.0094	0.0066	0.0147	0.0095	0.0134	0.0002	0.0271	-0.0149	0.0278	Lithuanian
			BulgarianC1	-0.0051	-0.0085	0.0066	0.0111	0.0097	0.0084	-0.0043	0.0288	-0.0067	0.0260	Bulgarian
			hungary15	-0.0064	-0.0092	0.0050	0.0119	0.0082	0.0081	0.0017	0.0285	-0.0100	0.0258	Hungarian
			LithuanianA1	-0.0055	-0.0098	0.0049	0.0109	0.0105	0.0078	-0.0009	0.0273	-0.0016	0.0248	Lithuanian
			LithuanianE2	-0.0062	-0.0105	0.0060	0.0120	0.0081	0.0123	0.0011	0.0277	0.0027	0.0255	Lithuanian
			Egypt9	-0.0045	-0.0112	0.0045	0.0106	0.0105	0.0146	-0.0065	0.0303	-0.0070	0.0232	Egyptian
			BulgarianF1	-0.0066	-0.0099	0.0053	0.0130	0.0112	0.0110	0.0070	0.0281	-0.0071	0.0244	Bulgarian
			hungary20	-0.0068	-0.0111	0.0064	0.0101	0.0101	0.0113	0.0078	0.0268	-0.0098	0.0257	Hungarian
			lithuania1	-0.0059	-0.0090	0.0065	0.0104	0.0066	0.0081	0.0060	0.0264	-0.0119	0.0250	Lithuanian
			lithuania8	-0.0065	-0.0062	0.0046	0.0133	0.0039	0.0152	0.0101	0.0285	0.0023	0.0238	Lithuanian
			Egypt10	-0.0049	-0.0082	0.0057	0.0092	0.0127	0.0116	-0.0061	0.0277	-0.0114	0.0240	Egyptian
			BulgarianH2	-0.0059	-0.0110	0.0053	0.0094	0.0107	0.0173	0.0040	0.0277	-0.0074	0.0244	Bulgarian
			hungary2	-0.0064	-0.0092	0.0050	0.0119	0.0083	0.0130	-0.0075	0.0273	-0.0154	0.0253	Hungarian
			lithuania2	-0.0057	-0.0092	0.0070	0.0134	0.0058	0.0141	0.0068	0.0247	0.0049	0.0265	Lithuanian
			Egypt3	-0.0058	-0.0092	0.0064	0.0103	0.0099	0.0142	0.0068	0.0287	-0.0095	0.0242	Egyptian
			Egypt11	-0.0054	-0.0114	0.0061	0.0094	0.0091	0.0160	0.0083	0.0290	-0.0065	0.0232	Egyptian
			BulgarianF2	-0.0053	-0.0115	0.0047	0.0099	0.0125	0.0071	-0.0003	0.0234	-0.0041	0.0263	Bulgarian
			HungarianD1	-0.0061	-0.0097	0.0057	0.0112	0.0104	0.0124	-0.0048	0.0277	0.0020	0.0248	Hungarian
			LithuanianD1	-0.0053	-0.0094	0.0035	0.0114	0.0078	0.0076	0.0034	0.0285	-0.0020	0.0254	Lithuanian
			Egypt1	-0.0052	-0.0096	0.0055	0.0103	0.0101	0.0139	-0.0094	0.0303	-0.0042	0.0230	Egyptian
			Egypt12	-0.0049	-0.0101	0.0058	0.0088	0.0058	0.0101	-0.0029	0.0301	-0.0170	0.0286	Egyptian
			mg43	-0.0057	-0.0095	0.0059	0.0093	0.0094	0.0139	-0.0008	0.0270	-0.0091	0.0244	Georgian
			ch126	-0.0066	-0.0088	0.0045	0.0116	0.0113	0.0142	-0.0006	0.0253	-0.0048	0.0237	Chechen
			mg47	-0.0062	-0.0102	0.0044	0.0120	0.0103	0.0150	0.0005	0.0327	-0.0147	0.0268	Georgian
			ch16	-0.0069	-0.0098	0.0054	0.0112	0.0071	0.0157	0.0052	0.0272	-0.0167	0.0272	Chechen
			mg22	-0.0057	-0.0088	0.0052	0.0067	0.0128	0.0141	-0.0041	0.0268	-0.0163	0.0263	Georgian
			mg49	-0.0062	-0.0093	0.0072	0.0125	0.0134	0.0135	-0.0077	0.0288	-0.0090	0.0240	Georgian
			ch174	-0.0063	-0.0130	0.0044	0.0131	0.0077	0.0117	0.0032	0.0273	-0.0117	0.0261	Chechen
			kalmyk11	-0.0156	-0.0124	-0.0020	0.0224	-0.0109	-0.0098	0.0031	0.0006	-0.0053	0.0190	Kalmyk
			mg23	-0.0061	-0.0096	0.0051	0.0094	0.0097	0.0130	-0.0042	0.0271	-0.0151	0.0269	Georgian
			mg62	-0.0064	-0.0087	0.0056	0.0098	0.0134	0.0143	-0.0015	0.0263	-0.0192	0.0257	Georgian
			ch179	-0.0066	-0.0100	0.0054	0.0082	0.0092	0.0084	-0.0018	0.0259	-0.0099	0.0265	Chechen
			kalmyk32	-0.0157	-0.0124	-0.0008	0.0217	-0.0089	-0.0081	0.0064	0.0028	-0.0076	0.0173	Kalmyk
			mg27	-0.0057	-0.0109	0.0042	0.0098	0.0106	0.0100	0.0060	0.0269	-0.0130	0.0276	Georgian
			ch193	-0.0072	-0.0095	0.0037	0.0122	0.0067	0.0103	-0.0002	0.0253	-0.0059	0.0257	Chechen
			kalmyk9	-0.0158	-0.0100	-0.0002	0.0205	-0.0104	-0.0102	0.0114	0.0007	0.0015	0.0175	Kalmyk
			mg31	-0.0059	-0.0096	0.0033	0.0107	0.0106	0.0089	-0.0070	0.0296	-0.0161	0.0278	Georgian
			ch21	-0.0065	-0.0105	0.0073	0.0104	0.0082	0.0142	0.0018	0.0238	-0.0172	0.0245	Chechen
			kalmyk14	-0.0166	-0.0100	-0.0009	0.0201	-0.0064	-0.0107	-0.0000	-0.0020	-0.0027	0.0161	Kalmyk
			mg34	-0.0060	-0.0083	0.0075	0.0111	0.0106	0.0170	-0.0071	0.0306	-0.0090	0.0271	Georgian
			ch3	-0.0067	-0.0114	0.0044	0.0111	0.0059	0.0117	0.0008	0.0260	-0.0158	0.0243	Chechen
			kalmyk67	-0.0166	-0.0127	-0.0032	0.0229	-0.0067	-0.0048	0.0097	-0.0036	-0.0114	0.0179	Kalmyk
			mg40	-0.0057	-0.0093	0.0051	0.0086	0.0147	0.0123	-0.0018	0.0237	-0.0133	0.0261	Georgian
			ch113	-0.0061	-0.0123	0.0054	0.0134	0.0116	0.0172	-0.0025	0.0275	-0.0144	0.0243	Chechen
			ch31	-0.0068	-0.0091	0.0052	0.0121	0.0076	0.0069	-0.0048	0.0299	-0.0073	0.0261	Chechen
			kalmyk13	-0.0169	-0.0122	-0.0007	0.0231	-0.0105	-0.0102	0.0082	-0.0003	-0.0082	0.0171	Kalmyk
			kalmyk39	-0.0162	-0.0125	-0.0024	0.0212	-0.0098	-0.0105	0.0038	-0.0003	-0.0206	0.0171	Kalmyk
			Tuvinians86	-0.0162	-0.0110	-0.0008	0.0221	-0.0123	-0.0150	0.0071	-0.0001	-0.0068	0.0196	Tuvinian
			Selkup38	-0.0136	-0.0121	-0.0002	0.0250	-0.0083	-0.0018	0.0086	0.0017	-0.0007	0.0247	Selkup
			bel43s	-0.0063	-0.0095	0.0054	0.0103	0.0097	0.0133	0.0060	0.0277	0.0003	0.0255	Belarusian
			UkrBel618	-0.0064	-0.0100	0.0067	0.0100	0.0146	0.0170	0.0015	0.0253	-0.0115	0.0261	Ukrainian
			UkrLv240	-0.0058	-0.0110	0.0058	0.0094	0.0104	0.0094	-0.0031	0.0233	-0.0129	0.0252	Ukrainian
			Est393	-0.0065	-0.0096	0.0038	0.0143	0.0135	0.0203	-0.0032	0.0259	-0.0024	0.0260	Estonian
			usb24	-0.0111	-0.0112	0.0010	0.0155	0.0054	-0.0014	0.0001	0.0145	-0.0074	0.0178	Uzbek
			kalmyk55	-0.0160	-0.0114	-0.0011	0.0210	-0.0150	-0.0079	0.0120	0.0023	-0.0041	0.0149	Kalmyk
			Tuvinians111	-0.0161	-0.0108	0.0004	0.0241	-0.0115	-0.0144	0.0067	-0.0011	-0.0091	0.0215	Tuvinian
			Selkup83	-0.0151	-0.0132	-0.0026	0.0252	-0.0101	-0.0114	0.0130	0.0000	-0.0095	0.0272	Selkup
			bel30s	-0.0059	-0.0092	0.0031	0.0101	0.0152	0.0138	0.0014	0.0252	-0.0023	0.0275	Belarusian
			UkrBel620	-0.0062	-0.0098	0.0051	0.0124	0.0073	0.0079	-0.0043	0.0265	-0.0066	0.0256	Ukrainian
			Est375	-0.0062	-0.0082	0.0047	0.0106	0.0082	0.0125	0.0033	0.0269	-0.0047	0.0263	Estonian
			Est380	-0.0073	-0.0098	0.0052	0.0125	0.0102	0.0093	0.0087	0.0224	-0.0057	0.0239	Estonian
			usb25	-0.0120	-0.0102	0.0014	0.0184	0.0026	-0.0023	0.0100	0.0134	-0.0112	0.0185	Uzbek
			kalmyk22	-0.0157	-0.0099	-0.0012	0.0229	-0.0124	-0.0046	0.0048	0.0026	-0.0070	0.0160	Kalmyk
			Tuvinians66	-0.0172	-0.0125	-0.0043	0.0212	-0.0153	-0.0125	0.0045	-0.0014	-0.0036	0.0200	Tuvinian
			Selkup87	-0.0164	-0.0108	-0.0027	0.0267	-0.0178	-0.0107	0.0158	-0.0025	-0.0131	0.0286	Selkup
			bel72c	-0.0064	-0.0086	0.0069	0.0112	0.0075	0.0097	0.0068	0.0271	-0.0104	0.0243	Belarusian
			UkrBel622	-0.0056	-0.0095	0.0052	0.0134	0.0119	0.0104	0.0041	0.0277	0.0003	0.0265	Ukrainian
			Est391	-0.0065	-0.0091	0.0052	0.0118	0.0128	0.0123	0.0033	0.0268	-0.0182	0.0249	Estonian
			Est377	-0.0059	-0.0101	0.0033	0.0121	0.0125	0.0108	0.0018	0.0268	-0.0101	0.0270	Estonian
			usb35	-0.0109	-0.0092	-0.0003	0.0146	-0.0013	0.0017	0.0056	0.0128	-0.0069	0.0216	Uzbek
			kalmyk44	-0.0163	-0.0115	-0.0020	0.0244	-0.0092	-0.0139	0.0081	-0.0007	-0.0049	0.0200	Kalmyk
			Tuvinians64	-0.0160	-0.0123	-0.0028	0.0263	-0.0149	-0.0109	0.0099	-0.0012	-0.0086	0.0227	Tuvinian
			Selkup220	-0.0127	-0.0113	-0.0005	0.0193	-0.0040	-0.0045	0.0124	0.0067	-0.0024	0.0247	Selkup
			Selkup121	-0.0132	-0.0140	-0.0010	0.0222	-0.0093	-0.0062	0.0095	0.0021	-0.0104	0.0277	Selkup
			bel93c	-0.0061	-0.0087	0.0065	0.0106	0.0128	0.0139	-0.0030	0.0271	-0.0039	0.0254	Belarusian
			UkrBel733	-0.0057	-0.0116	0.0038	0.0094	0.0119	0.0102	-0.0014	0.0257	-0.0046	0.0272	Ukrainian
			Est372	-0.0061	-0.0087	0.0041	0.0117	0.0149	0.0098	0.0021	0.0249	0.0002	0.0234	Estonian
			usb40	-0.0129	-0.0110	0.0009	0.0201	-0.0043	-0.0008	0.0030	0.0097	-0.0148	0.0192	Uzbek
			Tuvinians51	-0.0163	-0.0142	-0.0016	0.0203	-0.0132	-0.0131	0.0075	0.0008	-0.0084	0.0200	Tuvinian
			Tuvinians67	-0.0161	-0.0130	-0.0031	0.0211	-0.0102	-0.0122	0.0075	-0.0019	-0.0079	0.0219	Tuvinian
			Selkup105	-0.0100	-0.0120	0.0039	0.0172	-0.0014	0.0058	0.0085	0.0134	-0.0031	0.0246	Selkup
			Selkup82	-0.0127	-0.0117	-0.0003	0.0249	-0.0071	-0.0064	0.0060	0.0037	-0.0103	0.0254	Selkup
			bel110c	-0.0061	-0.0104	0.0051	0.0096	0.0083	0.0110	-0.0020	0.0283	-0.0004	0.0271	Belarusian
			UkrBel736	-0.0056	-0.0102	0.0058	0.0111	0.0090	0.0132	0.0004	0.0254	-0.0092	0.0253	Ukrainian
			Est358	-0.0059	-0.0088	0.0034	0.0105	0.0136	0.0111	0.0021	0.0277	0.0013	0.0262	Estonian
			usb6	-0.0112	-0.0099	0.0017	0.0164	0.0009	0.0023	0.0027	0.0136	-0.0062	0.0205	Uzbek
			Tuvinians56	-0.0166	-0.0130	-0.0012	0.0225	-0.0086	-0.0088	0.0012	-0.0041	-0.0019	0.0193	Tuvinian
			Tuvinians54	-0.0156	-0.0111	-0.0027	0.0205	-0.0115	-0.0071	0.0012	-0.0011	-0.0085	0.0166	Tuvinian
			Selkup4	-0.0134	-0.0112	0.0004	0.0236	-0.0083	-0.0102	0.0006	0.0031	-0.0034	0.0241	Selkup
			bel8s	-0.0060	-0.0115	0.0040	0.0116	0.0030	0.0093	-0.0017	0.0263	-0.0042	0.0243	Belarusian
			belarusian23vp	-0.0061	-0.0093	0.0058	0.0129	0.0066	0.0131	0.0017	0.0266	-0.0103	0.0258	Belarusian
			Est400	-0.0068	-0.0098	0.0061	0.0113	0.0107	0.0162	-0.0001	0.0294	-0.0099	0.0265	Estonian
			usb64	-0.0091	-0.0089	0.0022	0.0130	0.0043	0.0063	-0.0056	0.0200	-0.0119	0.0179	Uzbek
			Tuvinians61	-0.0167	-0.0115	-0.0019	0.0235	-0.0088	-0.0115	0.0011	-0.0021	-0.0111	0.0175	Tuvinian
			Selkup21	-0.0128	-0.0113	-0.0007	0.0191	-0.0101	-0.0053	0.0008	0.0082	-0.0230	0.0256	Selkup
			bel23s	-0.0065	-0.0092	0.0079	0.0116	0.0155	0.0116	-0.0052	0.0271	-0.0129	0.0256	Belarusian
			belarusian47zp	-0.0060	-0.0096	0.0041	0.0119	0.0078	0.0100	-0.0004	0.0287	-0.0158	0.0251	Belarusian
			UkrLv228	-0.0058	-0.0087	0.0041	0.0124	0.0097	0.0100	0.0023	0.0256	0.0034	0.0261	Ukrainian
			Est397	-0.0063	-0.0091	0.0041	0.0136	0.0113	0.0086	0.0005	0.0246	-0.0060	0.0273	Estonian
			usb72	-0.0092	-0.0089	0.0028	0.0120	0.0020	0.0050	0.0033	0.0187	-0.0094	0.0211	Uzbek
			Tuvinians85	-0.0161	-0.0147	-0.0044	0.0242	-0.0098	-0.0098	0.0137	-0.0011	-0.0066	0.0222	Tuvinian
			Selkup4a	-0.0147	-0.0129	-0.0022	0.0230	-0.0071	-0.0161	0.0005	-0.0025	0.0014	0.0268	Selkup
			bel82s	-0.0060	-0.0087	0.0053	0.0137	0.0138	0.0176	-0.0002	0.0224	-0.0185	0.0258	Belarusian
			UkrBel614	-0.0069	-0.0103	0.0046	0.0101	0.0134	0.0088	-0.0092	0.0283	-0.0087	0.0280	Ukrainian
			UkrLv237	-0.0065	-0.0091	0.0044	0.0107	0.0052	0.0121	-0.0038	0.0264	-0.0167	0.0245	Ukrainian
			Est394	-0.0057	-0.0100	0.0052	0.0118	0.0118	0.0161	0.0024	0.0294	-0.0068	0.0265	Estonian
			usb2	-0.0122	-0.0103	0.0002	0.0157	0.0032	-0.0005	0.0049	0.0103	-0.0155	0.0214	Uzbek
			usb78	-0.0097	-0.0094	0.0015	0.0109	-0.0001	0.0007	-0.0059	0.0179	-0.0048	0.0222	Uzbek
			usb8	-0.0110	-0.0098	0.0026	0.0148	0.0025	0.0002	0.0074	0.0164	0.0009	0.0207	Uzbek
			NA13597	-0.0192	0.0105	0.0026	-0.0316	0.0194	0.0134	0.0045	-0.0371	0.0032	0.0052	Atayal
			NA13605	-0.0193	0.0073	0.0027	-0.0308	0.0196	0.0128	0.0017	-0.0344	0.0072	0.0002	Atayal
			NA13613	-0.0191	0.0115	0.0037	-0.0296	0.0152	0.0125	0.0085	-0.0209	0.0056	-0.0017	Ami
			NA15202	-0.0066	-0.0101	0.0053	0.0114	0.0085	0.0118	0.0069	0.0262	-0.0253	0.0241	Hungarian
			NA15725	-0.0058	-0.0100	0.0057	0.0111	0.0049	0.0145	-0.0046	0.0269	-0.0186	0.0272	Czech
			NA15733	-0.0067	-0.0096	0.0049	0.0105	0.0118	0.0189	-0.0029	0.0259	-0.0062	0.0229	Czech
			NA15762	-0.0063	-0.0113	0.0037	0.0106	0.0100	0.0149	0.0077	0.0276	-0.0027	0.0258	Icelandic
			NA17373	-0.0056	-0.0108	0.0042	0.0113	0.0146	0.0142	0.0016	0.0331	-0.0086	0.0263	Greek
			NA21487	-0.0029	-0.0112	0.0065	0.0069	0.0151	0.0174	-0.0085	0.0289	-0.0215	0.0238	Masai
			ND19394	-0.0193	-0.0094	-0.0036	0.0164	-0.0084	-0.0081	0.0010	-0.0014	0.0002	-0.0023	Korean
			NA13598	-0.0190	0.0106	0.0032	-0.0304	0.0191	0.0105	0.0020	-0.0390	0.0066	0.0014	Atayal
			NA13606	-0.0191	0.0088	0.0016	-0.0334	0.0208	0.0134	0.0006	-0.0503	0.0257	-0.0174	Atayal
			NA13614	-0.0192	0.0112	0.0024	-0.0289	0.0124	0.0092	0.0020	-0.0215	0.0053	-0.0013	Ami
			NA15203	-0.0061	-0.0090	0.0035	0.0108	0.0125	0.0116	-0.0027	0.0274	-0.0058	0.0235	Hungarian
			NA15726	-0.0062	-0.0099	0.0061	0.0096	0.0091	0.0158	0.0017	0.0282	-0.0001	0.0273	Czech
			NA15755	-0.0065	-0.0095	0.0046	0.0128	0.0098	0.0141	0.0038	0.0296	-0.0022	0.0277	Icelandic
			NA15763	-0.0063	-0.0087	0.0060	0.0137	0.0106	0.0142	0.0068	0.0258	-0.0058	0.0266	Icelandic
			NA17374	-0.0056	-0.0084	0.0038	0.0111	0.0130	0.0104	-0.0028	0.0291	-0.0017	0.0255	Greek
			NA21490	-0.0030	-0.0103	0.0079	0.0057	0.0119	0.0154	-0.0067	0.0292	-0.0123	0.0215	Masai
			ND22219	-0.0200	-0.0077	-0.0026	0.0167	-0.0084	-0.0123	-0.0022	-0.0076	-0.0102	0.0045	Korean
			NA13599	-0.0191	0.0094	0.0024	-0.0318	0.0187	0.0138	0.0027	-0.0325	0.0019	0.0040	Atayal
			NA13607	-0.0189	0.0097	0.0028	-0.0303	0.0167	0.0115	0.0075	-0.0208	0.0080	-0.0025	Ami
			NA13615	-0.0191	0.0109	0.0032	-0.0297	0.0145	0.0137	0.0035	-0.0208	0.0120	-0.0020	Ami
			NA15204	-0.0064	-0.0087	0.0045	0.0105	0.0116	0.0141	0.0116	0.0264	-0.0101	0.0249	Hungarian
			NA15727	-0.0061	-0.0075	0.0049	0.0112	0.0127	0.0116	0.0042	0.0269	0.0016	0.0270	Czech
			NA15756	-0.0061	-0.0095	0.0064	0.0116	0.0080	0.0096	0.0040	0.0278	-0.0200	0.0269	Icelandic
			NA15764	-0.0067	-0.0106	0.0075	0.0102	0.0092	0.0119	0.0017	0.0262	-0.0039	0.0276	Icelandic
			NA17375	-0.0058	-0.0082	0.0054	0.0116	0.0148	0.0173	-0.0036	0.0270	-0.0107	0.0254	Greek
			NA21514	-0.0029	-0.0119	0.0079	0.0064	0.0090	0.0138	-0.0080	0.0301	-0.0217	0.0236	Masai
			NA00726	-0.0201	-0.0105	-0.0060	0.0178	-0.0080	-0.0082	0.0013	-0.0065	0.0015	0.0024	Korean
			NA13608	-0.0188	0.0112	0.0028	-0.0287	0.0165	0.0116	0.0063	-0.0169	0.0095	-0.0003	Ami
			NA13616	-0.0187	0.0121	0.0022	-0.0304	0.0193	0.0106	0.0075	-0.0191	0.0066	-0.0020	Ami
			NA15205	-0.0063	-0.0107	0.0053	0.0130	0.0136	0.0153	0.0056	0.0252	-0.0116	0.0254	Hungarian
			NA15728	-0.0053	-0.0102	0.0047	0.0113	0.0130	0.0150	-0.0002	0.0273	-0.0095	0.0260	Czech
			NA15757	-0.0057	-0.0103	0.0056	0.0069	0.0130	0.0136	0.0062	0.0247	-0.0073	0.0260	Icelandic
			NA15765	-0.0061	-0.0086	0.0036	0.0115	0.0166	0.0133	0.0027	0.0292	-0.0132	0.0235	Icelandic
			NA17376	-0.0053	-0.0093	0.0046	0.0102	0.0046	0.0136	-0.0067	0.0285	-0.0121	0.0238	Greek
			NA21302	-0.0039	-0.0110	0.0073	0.0092	0.0089	0.0183	-0.0092	0.0261	-0.0141	0.0211	Masai
			NA21581	-0.0034	-0.0111	0.0085	0.0071	0.0083	0.0164	-0.0120	0.0273	-0.0265	0.0240	Masai
			NA13601	-0.0185	0.0092	0.0045	-0.0304	0.0173	0.0151	-0.0004	-0.0352	0.0036	0.0049	Atayal
			NA13609	-0.0192	0.0096	0.0029	-0.0281	0.0184	0.0143	-0.0049	-0.0172	0.0144	-0.0006	Ami
			NA13626	-0.0065	-0.0075	0.0050	0.0118	0.0075	0.0096	-0.0008	0.0264	-0.0062	0.0249	Adygei
			NA15206	-0.0058	-0.0084	0.0051	0.0104	0.0105	0.0137	-0.0030	0.0232	-0.0100	0.0239	Hungarian
			NA15729	-0.0061	-0.0086	0.0044	0.0113	0.0089	0.0085	0.0045	0.0295	-0.0127	0.0261	Czech
			NA15758	-0.0061	-0.0100	0.0048	0.0096	0.0100	0.0141	0.0002	0.0270	-0.0058	0.0235	Icelandic
			NA15766	-0.0063	-0.0111	0.0040	0.0084	0.0095	0.0127	0.0032	0.0247	-0.0089	0.0245	Icelandic
			NA17377	-0.0058	-0.0099	0.0035	0.0105	0.0153	0.0108	-0.0006	0.0249	-0.0172	0.0255	Greek
			NA21310	-0.0033	-0.0100	0.0075	0.0043	0.0073	0.0156	-0.0018	0.0269	-0.0188	0.0224	Masai
			NA21648	-0.0035	-0.0089	0.0079	0.0063	0.0091	0.0147	-0.0065	0.0278	-0.0150	0.0227	Masai
			NA13602	-0.0188	0.0087	0.0025	-0.0310	0.0162	0.0146	0.0061	-0.0344	0.0039	0.0026	Atayal
			NA13610	-0.0183	0.0102	0.0023	-0.0286	0.0167	0.0095	0.0071	-0.0227	0.0106	-0.0002	Ami
			NA15199	-0.0063	-0.0112	0.0054	0.0109	0.0071	0.0137	0.0083	0.0265	-0.0138	0.0270	Hungarian
			NA15207	-0.0066	-0.0081	0.0066	0.0127	0.0141	0.0093	-0.0028	0.0228	-0.0042	0.0247	Hungarian
			NA15730	-0.0058	-0.0094	0.0063	0.0120	0.0101	0.0099	-0.0062	0.0230	-0.0115	0.0263	Czech
			NA15759	-0.0061	-0.0103	0.0059	0.0143	0.0120	0.0108	-0.0028	0.0263	-0.0053	0.0260	Icelandic
			NA21366	-0.0040	-0.0110	0.0090	0.0058	0.0137	0.0179	-0.0014	0.0273	-0.0247	0.0231	Masai
			ND13299	-0.0196	-0.0089	-0.0027	0.0167	-0.0090	-0.0125	0.0013	-0.0102	-0.0014	0.0027	Korean
			NA13603	-0.0189	0.0103	0.0029	-0.0331	0.0185	0.0101	0.0087	-0.0385	0.0083	0.0008	Atayal
			NA13611	-0.0192	0.0116	0.0026	-0.0273	0.0158	0.0084	0.0091	-0.0210	0.0093	-0.0016	Ami
			NA15200	-0.0060	-0.0082	0.0076	0.0119	0.0104	0.0109	0.0033	0.0274	-0.0055	0.0259	Hungarian
			NA15208	-0.0061	-0.0118	0.0049	0.0103	0.0070	0.0104	0.0131	0.0264	-0.0045	0.0250	Hungarian
			NA15731	-0.0056	-0.0103	0.0046	0.0116	0.0112	0.0117	-0.0008	0.0259	-0.0077	0.0251	Czech
			NA15760	-0.0062	-0.0115	0.0065	0.0113	0.0101	0.0130	0.0095	0.0269	-0.0034	0.0241	Icelandic
			NA21425	-0.0033	-0.0106	0.0063	0.0056	0.0076	0.0151	-0.0032	0.0275	-0.0127	0.0241	Masai
			ND14916	-0.0199	-0.0087	-0.0052	0.0175	-0.0129	-0.0126	-0.0008	-0.0075	-0.0031	0.0005	Korean
			NA13604	-0.0200	0.0099	0.0047	-0.0301	0.0199	0.0182	0.0013	-0.0509	0.0201	-0.0158	Atayal
			NA13612	-0.0195	0.0104	0.0019	-0.0267	0.0176	0.0055	-0.0037	-0.0182	0.0120	-0.0013	Ami
			NA15201	-0.0058	-0.0115	0.0057	0.0088	0.0077	0.0095	0.0009	0.0236	-0.0120	0.0248	Hungarian
			NA15724	-0.0066	-0.0102	0.0055	0.0102	0.0132	0.0126	0.0030	0.0318	-0.0064	0.0260	Czech
			NA15732	-0.0064	-0.0100	0.0031	0.0104	0.0156	0.0156	-0.0061	0.0279	-0.0149	0.0262	Czech
			NA15761	-0.0058	-0.0093	0.0044	0.0095	0.0129	0.0087	-0.0031	0.0282	0.0063	0.0257	Icelandic
			NA17372	-0.0050	-0.0091	0.0059	0.0113	0.0050	0.0122	-0.0029	0.0263	-0.0106	0.0243	Greek
			NA21477	-0.0032	-0.0120	0.0081	0.0075	0.0114	0.0175	-0.0069	0.0307	-0.0192	0.0224	Masai
			ND15143	-0.0202	-0.0081	-0.0027	0.0137	-0.0103	-0.0132	0.0045	-0.0106	-0.0048	0.0007	Korean
			HG00128	-0.0052	-0.0095	0.0071	0.0109	0.0120	0.0165	-0.0033	0.0281	-0.0176	0.0242	English
			HG00129	-0.0062	-0.0095	0.0057	0.0135	0.0120	0.0141	0.0068	0.0277	-0.0002	0.0266	English
			HG00130	-0.0062	-0.0110	0.0046	0.0091	0.0100	0.0109	-0.0087	0.0258	-0.0215	0.0245	English
			HG00131	-0.0062	-0.0102	0.0059	0.0102	0.0089	0.0118	0.0008	0.0283	-0.0017	0.0263	English
			HG00233	-0.0051	-0.0102	0.0063	0.0110	0.0128	0.0094	-0.0012	0.0275	-0.0081	0.0235	English
			HG00234	-0.0051	-0.0105	0.0046	0.0088	0.0085	0.0175	0.0077	0.0277	-0.0101	0.0253	English
			HG00232	-0.0050	-0.0098	0.0067	0.0108	0.0086	0.0116	0.0010	0.0273	-0.0048	0.0264	English
			HG01500	-0.0062	-0.0092	0.0071	0.0114	0.0168	0.0135	0.0018	0.0269	-0.0044	0.0272	Spanish
			HG01501	-0.0060	-0.0091	0.0044	0.0106	0.0139	0.0157	-0.0005	0.0315	-0.0079	0.0230	Spanish
			HG01503	-0.0056	-0.0098	0.0053	0.0097	0.0146	0.0104	0.0019	0.0278	0.0001	0.0247	Spanish
			HG01504	-0.0052	-0.0089	0.0050	0.0123	0.0113	0.0141	-0.0042	0.0287	-0.0171	0.0253	Spanish
			HG01506	-0.0058	-0.0098	0.0069	0.0100	0.0096	0.0150	0.0092	0.0270	-0.0030	0.0277	Spanish
			HG01507	-0.0058	-0.0102	0.0066	0.0104	0.0093	0.0181	-0.0002	0.0303	-0.0121	0.0264	Spanish
			HG01509	-0.0061	-0.0094	0.0065	0.0086	0.0130	0.0124	0.0095	0.0268	-0.0128	0.0253	Spanish
			HG01510	-0.0052	-0.0093	0.0055	0.0110	0.0107	0.0173	-0.0005	0.0281	-0.0075	0.0253	Spanish
			HG01512	-0.0048	-0.0088	0.0044	0.0128	0.0118	0.0119	0.0047	0.0263	-0.0019	0.0259	Spanish
			HG01513	-0.0053	-0.0091	0.0058	0.0121	0.0108	0.0131	0.0051	0.0275	-0.0038	0.0271	Spanish
			HG01524	-0.0057	-0.0086	0.0057	0.0103	0.0126	0.0119	0.0120	0.0283	-0.0098	0.0243	Spanish
			HG01527	-0.0055	-0.0085	0.0063	0.0112	0.0112	0.0087	0.0046	0.0274	-0.0141	0.0250	Spanish
			HG01528	-0.0058	-0.0113	0.0054	0.0120	0.0138	0.0162	0.0083	0.0285	-0.0076	0.0250	Spanish
			HG01530	-0.0052	-0.0114	0.0061	0.0105	0.0179	0.0090	-0.0035	0.0231	-0.0064	0.0255	Spanish
			HG01536	-0.0052	-0.0104	0.0043	0.0109	0.0133	0.0114	0.0027	0.0270	-0.0156	0.0272	Spanish
			HG01537	-0.0058	-0.0096	0.0037	0.0101	0.0089	0.0115	-0.0048	0.0279	-0.0111	0.0248	Spanish
			HG01605	-0.0052	-0.0087	0.0043	0.0096	0.0148	0.0148	-0.0006	0.0274	-0.0114	0.0231	Spanish
			HG01606	-0.0058	-0.0096	0.0058	0.0094	0.0138	0.0152	-0.0039	0.0270	-0.0093	0.0240	Spanish
			HG01607	-0.0064	-0.0098	0.0077	0.0098	0.0127	0.0103	-0.0036	0.0279	-0.0078	0.0250	Spanish
			HG01608	-0.0059	-0.0098	0.0071	0.0097	0.0116	0.0127	0.0077	0.0298	-0.0133	0.0271	Spanish
			HG01613	-0.0059	-0.0085	0.0057	0.0114	0.0147	0.0128	-0.0038	0.0276	-0.0129	0.0278	Spanish
			HG01615	-0.0050	-0.0098	0.0067	0.0116	0.0084	0.0147	0.0046	0.0243	-0.0108	0.0246	Spanish
			HG01617	-0.0060	-0.0103	0.0065	0.0101	0.0140	0.0107	0.0029	0.0272	-0.0076	0.0267	Spanish
			HG01618	-0.0060	-0.0100	0.0052	0.0111	0.0138	0.0135	-0.0070	0.0267	-0.0155	0.0252	Spanish
			HG01619	-0.0052	-0.0086	0.0069	0.0115	0.0090	0.0115	-0.0092	0.0273	-0.0077	0.0244	Spanish
			HG01620	-0.0057	-0.0097	0.0063	0.0093	0.0081	0.0101	-0.0024	0.0255	-0.0022	0.0264	Spanish
			HG01623	-0.0055	-0.0081	0.0082	0.0118	0.0094	0.0106	0.0012	0.0290	-0.0046	0.0250	Spanish
			HG01624	-0.0057	-0.0094	0.0051	0.0087	0.0115	0.0103	0.0048	0.0226	0.0012	0.0268	Spanish
			HG01625	-0.0062	-0.0080	0.0056	0.0117	0.0110	0.0143	0.0054	0.0256	-0.0078	0.0254	Spanish
			HG01626	-0.0064	-0.0097	0.0066	0.0098	0.0159	0.0102	-0.0024	0.0236	-0.0098	0.0257	Spanish
			HG00171	-0.0070	-0.0123	0.0069	0.0144	0.0054	0.0069	0.0015	0.0258	0.0033	0.0264	Finnish
			HG00174	-0.0067	-0.0098	0.0059	0.0083	0.0090	0.0083	0.0043	0.0269	-0.0122	0.0248	Finnish
			HG00190	-0.0076	-0.0090	0.0047	0.0136	0.0094	0.0088	0.0016	0.0254	0.0050	0.0263	Finnish
			HG00266	-0.0066	-0.0115	0.0042	0.0115	0.0074	0.0129	0.0069	0.0233	-0.0027	0.0228	Finnish
			HG00231	-0.0067	-0.0081	0.0062	0.0108	0.0089	0.0135	-0.0016	0.0270	-0.0026	0.0264	English
			HG00183	-0.0062	-0.0098	0.0036	0.0133	0.0067	0.0110	-0.0032	0.0206	-0.0046	0.0276	Finnish
			HG00126	-0.0056	-0.0110	0.0065	0.0128	0.0128	0.0153	0.0119	0.0314	-0.0124	0.0260	English
			HG00173	-0.0069	-0.0086	0.0038	0.0135	0.0091	0.0130	0.0080	0.0227	-0.0115	0.0271	Finnish
			HG00181	-0.0062	-0.0089	0.0065	0.0138	0.0130	0.0082	0.0062	0.0233	-0.0096	0.0263	Finnish
			HG00182	-0.0075	-0.0109	0.0049	0.0145	0.0088	0.0117	0.0075	0.0231	-0.0079	0.0253	Finnish
			HG01747	-0.0059	-0.0081	0.0049	0.0104	0.0133	0.0167	-0.0005	0.0262	-0.0188	0.0263	Spanish
			HG01746	-0.0056	-0.0106	0.0056	0.0110	0.0163	0.0098	-0.0026	0.0255	-0.0041	0.0263	Spanish
			HG01675	-0.0063	-0.0093	0.0058	0.0121	0.0093	0.0151	0.0031	0.0269	-0.0205	0.0269	Spanish
			HG01680	-0.0062	-0.0080	0.0061	0.0112	0.0119	0.0144	0.0003	0.0269	-0.0077	0.0266	Spanish
			HG01682	-0.0064	-0.0122	0.0046	0.0140	0.0105	0.0127	-0.0023	0.0253	-0.0152	0.0247	Spanish
			HG01679	-0.0056	-0.0095	0.0071	0.0108	0.0100	0.0123	-0.0026	0.0298	-0.0133	0.0267	Spanish
			HG01676	-0.0059	-0.0101	0.0043	0.0093	0.0109	0.0093	-0.0067	0.0279	-0.0121	0.0256	Spanish
			HG01684	-0.0054	-0.0083	0.0064	0.0085	0.0100	0.0129	-0.0058	0.0253	-0.0153	0.0255	Spanish
			HG01705	-0.0059	-0.0111	0.0056	0.0094	0.0125	0.0100	0.0063	0.0264	-0.0088	0.0237	Spanish
			HG01707	-0.0056	-0.0112	0.0064	0.0099	0.0111	0.0087	0.0006	0.0272	-0.0032	0.0246	Spanish
			HG01685	-0.0057	-0.0104	0.0046	0.0122	0.0070	0.0172	-0.0041	0.0281	-0.0208	0.0252	Spanish
			HG01686	-0.0061	-0.0099	0.0057	0.0098	0.0109	0.0102	0.0018	0.0282	-0.0225	0.0259	Spanish
			HG01704	-0.0058	-0.0094	0.0048	0.0104	0.0121	0.0187	0.0025	0.0266	-0.0125	0.0259	Spanish
			HG01673	-0.0061	-0.0089	0.0063	0.0093	0.0122	0.0102	0.0035	0.0281	-0.0207	0.0247	Spanish
			HG01695	-0.0054	-0.0097	0.0048	0.0109	0.0109	0.0152	-0.0017	0.0287	-0.0010	0.0252	Canary_Islander
			HG01694	-0.0055	-0.0077	0.0062	0.0080	0.0065	0.0113	0.0095	0.0264	-0.0103	0.0272	Canary_Islander
			HG01761	-0.0059	-0.0085	0.0043	0.0123	0.0085	0.0119	-0.0016	0.0274	-0.0124	0.0260	Spanish
			HG01770	-0.0062	-0.0103	0.0052	0.0110	0.0108	0.0089	0.0005	0.0250	-0.0023	0.0244	Spanish
			HG01762	-0.0054	-0.0101	0.0061	0.0095	0.0097	0.0146	0.0057	0.0265	-0.0043	0.0234	Spanish
			HG01773	-0.0062	-0.0093	0.0065	0.0080	0.0115	0.0088	0.0049	0.0261	0.0013	0.0269	Spanish
			HG01842	-0.0190	-0.0020	0.0014	-0.0046	0.0053	0.0131	-0.0093	0.0091	0.0057	-0.0052	Kinh
			HG01844	-0.0192	-0.0019	-0.0017	-0.0062	0.0099	0.0128	-0.0090	0.0104	-0.0029	-0.0052	Kinh
			HG01846	-0.0190	-0.0021	0.0003	-0.0022	0.0122	0.0089	-0.0064	0.0126	0.0029	-0.0070	Kinh
			HG01600	-0.0192	-0.0024	0.0007	-0.0022	0.0137	0.0097	-0.0015	0.0088	-0.0053	-0.0061	Kinh
			HG01595	-0.0187	-0.0016	-0.0006	-0.0047	0.0093	0.0088	-0.0020	0.0078	-0.0056	-0.0068	Kinh
			HG01596	-0.0186	-0.0029	-0.0009	-0.0021	0.0072	0.0111	0.0010	0.0141	-0.0009	-0.0057	Kinh
			HG01597	-0.0184	-0.0028	-0.0003	-0.0054	0.0089	0.0106	-0.0040	0.0142	-0.0011	-0.0046	Kinh
			HG01598	-0.0188	-0.0027	-0.0009	-0.0065	0.0116	0.0113	-0.0031	0.0102	0.0042	-0.0054	Kinh
			HG02220	-0.0061	-0.0080	0.0070	0.0100	0.0097	0.0076	0.0154	0.0278	-0.0122	0.0242	Spanish
			HG02238	-0.0058	-0.0094	0.0063	0.0110	0.0148	0.0131	-0.0069	0.0283	-0.0126	0.0254	Spanish
			HG01678	-0.0061	-0.0087	0.0059	0.0125	0.0096	0.0099	0.0012	0.0264	-0.0133	0.0261	Spanish
			HG01699	-0.0058	-0.0096	0.0053	0.0071	0.0147	0.0097	0.0046	0.0263	-0.0108	0.0260	Spanish
			HG01697	-0.0057	-0.0102	0.0053	0.0130	0.0110	0.0090	0.0012	0.0273	-0.0066	0.0250	Spanish
			HG00160	-0.0059	-0.0093	0.0061	0.0121	0.0095	0.0088	-0.0003	0.0304	-0.0146	0.0252	English
			HG02571	-0.0028	-0.0113	0.0091	0.0013	0.0107	0.0131	-0.0092	0.0281	-0.0284	0.0230	Gambian
			HG03085	-0.0025	-0.0096	0.0094	0.0053	0.0114	0.0161	-0.0112	0.0250	-0.0176	0.0231	Mende
			HG03100	-0.0030	-0.0105	0.0087	0.0030	0.0135	0.0135	-0.0092	0.0285	-0.0288	0.0219	Esan
			HG02574	-0.0021	-0.0110	0.0109	0.0043	0.0093	0.0194	-0.0204	0.0258	-0.0203	0.0239	Gambian
			HG02464	-0.0025	-0.0101	0.0097	0.0052	0.0109	0.0184	-0.0082	0.0279	-0.0206	0.0234	Gambian
			HG02943	-0.0019	-0.0120	0.0103	0.0034	0.0108	0.0186	-0.0079	0.0202	-0.0132	0.0213	Esan
			HG02922	-0.0023	-0.0092	0.0071	0.0054	0.0107	0.0126	-0.0085	0.0264	-0.0198	0.0232	Esan
			HG02974	-0.0026	-0.0124	0.0098	0.0030	0.0116	0.0169	-0.0039	0.0234	-0.0187	0.0222	Esan
			HG03109	-0.0031	-0.0100	0.0094	0.0044	0.0103	0.0149	-0.0107	0.0292	-0.0171	0.0211	Esan
			HG02573	-0.0021	-0.0102	0.0099	0.0059	0.0080	0.0145	-0.0036	0.0267	-0.0182	0.0216	Gambian
			HG02923	-0.0031	-0.0116	0.0093	0.0042	0.0088	0.0143	-0.0067	0.0277	-0.0119	0.0219	Esan
			HG03078	-0.0021	-0.0103	0.0109	0.0053	0.0053	0.0122	-0.0104	0.0275	-0.0205	0.0227	Mende
			HG03097	-0.0027	-0.0108	0.0113	0.0061	0.0124	0.0169	-0.0008	0.0241	-0.0264	0.0250	Mende
			HG03057	-0.0027	-0.0123	0.0099	0.0032	0.0088	0.0160	-0.0043	0.0245	-0.0236	0.0210	Mende
			HG03099	-0.0026	-0.0098	0.0094	0.0026	0.0100	0.0175	-0.0065	0.0292	-0.0179	0.0249	Esan
			HG03108	-0.0023	-0.0123	0.0093	0.0036	0.0075	0.0171	-0.0079	0.0280	-0.0278	0.0245	Esan
			HG02570	-0.0024	-0.0121	0.0104	0.0064	0.0094	0.0199	-0.0106	0.0270	-0.0215	0.0239	Gambian
			HG03052	-0.0023	-0.0101	0.0110	0.0043	0.0080	0.0139	-0.0050	0.0227	-0.0214	0.0223	Mende
			HG03076	-0.0025	-0.0107	0.0114	0.0067	0.0075	0.0139	-0.0112	0.0254	-0.0167	0.0198	Mende
			HG02465	-0.0027	-0.0116	0.0101	0.0048	0.0114	0.0144	-0.0123	0.0270	-0.0162	0.0216	Gambian
			HG03072	-0.0028	-0.0108	0.0100	0.0036	0.0114	0.0148	-0.0025	0.0271	-0.0189	0.0227	Mende
			HG03069	-0.0024	-0.0093	0.0110	0.0058	0.0111	0.0142	-0.0045	0.0246	-0.0273	0.0227	Mende
			Ayodo_430C	-0.0029	-0.0117	0.0078	0.0039	0.0138	0.0143	-0.0062	0.0294	-0.0172	0.0246	Luo
			Ayodo_460C	-0.0034	-0.0102	0.0119	0.0074	0.0081	0.0167	-0.0102	0.0263	-0.0348	0.0210	Luo
			Ayodo_412C	-0.0023	-0.0110	0.0108	0.0049	0.0089	0.0141	-0.0136	0.0249	-0.0125	0.0231	Luo
			Ayodo_502C	-0.0023	-0.0102	0.0083	0.0052	0.0102	0.0215	-0.0123	0.0276	-0.0147	0.0223	Luo
			Ayodo_438C	-0.0026	-0.0118	0.0075	0.0034	0.0102	0.0183	-0.0103	0.0307	-0.0150	0.0239	Luo
			Ayodo_604C	-0.0031	-0.0125	0.0117	0.0055	0.0098	0.0115	-0.0146	0.0270	-0.0286	0.0207	Luo
			Ayodo_423C	-0.0031	-0.0106	0.0091	0.0059	0.0109	0.0187	-0.0062	0.0268	-0.0204	0.0227	Luo
			Ayodo_458C	-0.0032	-0.0109	0.0090	0.0072	0.0100	0.0182	-0.0051	0.0273	-0.0108	0.0227	Luo
			Ayodo_43S	-0.0033	-0.0113	0.0084	0.0040	0.0101	0.0167	0.0005	0.0296	-0.0199	0.0235	Somali
			Ayodo_81S	-0.0036	-0.0096	0.0082	0.0091	0.0103	0.0150	0.0003	0.0277	-0.0228	0.0231	Somali
			Ayodo_52S	-0.0039	-0.0110	0.0066	0.0051	0.0104	0.0089	-0.0113	0.0272	-0.0135	0.0235	Somali
			Ayodo_61S	-0.0036	-0.0109	0.0054	0.0081	0.0111	0.0143	-0.0111	0.0295	-0.0180	0.0237	Somali
			Ayodo_41S	-0.0037	-0.0108	0.0059	0.0060	0.0110	0.0180	-0.0101	0.0262	-0.0166	0.0238	Somali
			Ayodo_40S	-0.0035	-0.0117	0.0075	0.0069	0.0069	0.0179	-0.0103	0.0247	-0.0071	0.0218	Somali
			Ayodo_34S	-0.0039	-0.0095	0.0088	0.0088	0.0092	0.0154	-0.0038	0.0253	-0.0147	0.0246	Somali
			Ayodo_35S	-0.0045	-0.0109	0.0084	0.0069	0.0077	0.0151	-0.0079	0.0263	-0.0132	0.0231	Somali
			Ayodo_5S	-0.0038	-0.0113	0.0071	0.0068	0.0102	0.0143	0.0003	0.0262	-0.0164	0.0227	Somali
			IHW9195(WON,C)	0.0200	-0.0110	0.0158	0.0151	0.0089	0.0147	0.0059	0.0023	0.0022	-0.0294	Australian
			IHW9193(WON,M)	0.0205	-0.0105	0.0145	0.0133	0.0077	0.0176	0.0009	0.0022	0.0014	-0.0291	Australian
			CHI007	-0.0158	-0.0029	0.0001	-0.0023	0.0119	0.0144	-0.0126	0.0184	-0.0062	-0.0006	Thai
			CHI034	-0.0182	-0.0001	0.0005	-0.0086	0.0134	0.0161	-0.0034	0.0160	0.0014	-0.0027	Thai
			DCH002	-0.0154	-0.0051	0.0030	-0.0044	0.0145	0.0209	0.0003	0.0210	-0.0086	0.0020	Thai
			DCH006	-0.0154	-0.0030	0.0026	-0.0050	0.0149	0.0180	-0.0021	0.0263	0.0042	0.0017	Thai
			DCH007	-0.0174	-0.0048	0.0014	-0.0010	0.0109	0.0093	0.0013	0.0100	-0.0012	-0.0027	Thai
			DCH008	-0.0151	-0.0021	0.0005	-0.0061	0.0161	0.0142	-0.0052	0.0174	-0.0045	0.0009	Thai
			DCH009	-0.0166	-0.0039	0.0002	-0.0048	0.0097	0.0147	0.0008	0.0166	-0.0020	0.0010	Thai
			DCH010	-0.0157	-0.0039	0.0039	-0.0043	0.0135	0.0220	-0.0023	0.0191	-0.0107	0.0014	Thai
			DCH011	-0.0156	-0.0041	0.0037	-0.0060	0.0115	0.0177	-0.0038	0.0194	-0.0102	0.0030	Thai
			DCH012	-0.0160	-0.0021	-0.0013	-0.0042	0.0131	0.0158	-0.0087	0.0177	0.0064	0.0000	Thai
			RA06	0.0111	0.0343	0.0103	0.0211	-0.0117	0.0175	0.0315	0.0005	-0.0165	-0.0017	Ranongga
			RA59	0.0111	0.0345	0.0112	0.0186	-0.0120	0.0170	0.0290	0.0018	-0.0176	-0.0021	Ranongga
			KO29	0.0125	0.0315	0.0099	0.0225	-0.0055	0.0220	0.0359	-0.0008	-0.0159	-0.0008	Choiseul
			KO68	0.0093	0.0357	0.0096	0.0130	-0.0074	0.0117	0.0239	0.0006	-0.0247	-0.0019	Kolombangara
			MA69	0.0096	0.0213	0.0064	0.0024	-0.0120	-0.0040	0.0154	0.0011	-0.0283	0.0003	Malaita
			OJ24	0.0004	0.0205	0.0080	-0.0221	-0.0274	-0.0415	0.0127	0.0045	0.0000	-0.0005	Ontong_Java
			RUL16	0.0109	0.0260	0.0081	0.0119	-0.0074	0.0067	0.0164	0.0010	-0.0113	-0.0011	Russell
			FL36	0.0075	0.0236	0.0057	0.0011	-0.0097	-0.0016	0.0178	-0.0030	-0.0246	0.0005	Nggela
			FL43	0.0117	0.0216	0.0052	0.0045	-0.0069	-0.0015	0.0080	-0.0015	-0.0198	0.0003	Nggela
			SA06	0.0121	0.0208	0.0055	0.0069	-0.0052	-0.0014	0.0090	-0.0014	-0.0155	-0.0007	Savo
			IS19	0.0034	0.0338	0.0076	0.0014	-0.0138	-0.0019	0.0299	-0.0038	-0.0229	-0.0009	Santa_Isabel
			RA12	0.0081	0.0340	0.0093	0.0122	-0.0151	0.0058	0.0298	0.0000	-0.0130	-0.0022	Ranongga
			KO70	0.0073	0.0282	0.0078	0.0075	-0.0100	0.0065	0.0178	-0.0020	-0.0086	-0.0006	Kolombangara
			VL43	0.0129	0.0338	0.0097	0.0225	-0.0095	0.0230	0.0300	-0.0008	-0.0116	-0.0014	Vella_Lavella
			OJ30	0.0003	0.0213	0.0075	-0.0266	-0.0333	-0.0492	0.0082	0.0074	0.0019	-0.0006	Ontong_Java
			FL37	0.0105	0.0201	0.0063	0.0041	-0.0037	-0.0067	0.0140	0.0035	-0.0181	-0.0020	Nggela
			GZ02	0.0117	0.0334	0.0075	0.0204	-0.0064	0.0184	0.0376	0.0009	-0.0197	-0.0021	Choiseul
			SA11	0.0118	0.0198	0.0061	0.0052	-0.0072	0.0025	0.0098	-0.0013	-0.0155	-0.0019	Savo
			IS23	0.0028	0.0327	0.0095	0.0002	-0.0136	-0.0049	0.0284	-0.0043	-0.0158	0.0002	Santa_Isabel
			RA19	0.0095	0.0302	0.0094	0.0101	-0.0059	0.0063	0.0259	-0.0009	-0.0184	0.0006	Santa_Isabel
			FL08	0.0114	0.0174	0.0039	0.0023	0.0002	0.0009	0.0112	-0.0033	-0.0270	-0.0010	Nggela
			KO39	0.0101	0.0348	0.0098	0.0148	-0.0179	0.0111	0.0342	0.0003	-0.0187	-0.0019	Vella_Lavella
			SCT02	-0.0002	0.0238	0.0048	-0.0308	-0.0432	-0.0572	0.0121	0.0072	-0.0008	0.0006	Tikopia
			OJ31	0.0004	0.0218	0.0078	-0.0222	-0.0314	-0.0465	0.0148	0.0046	0.0016	-0.0005	Ontong_Java
			RUL38	0.0111	0.0249	0.0078	0.0099	-0.0026	0.0108	0.0265	0.0040	-0.0250	-0.0013	Russell
			TI15	-0.0012	0.0227	0.0054	-0.0268	-0.0436	-0.0570	0.0123	0.0046	0.0058	-0.0006	Tikopia
			SA13	0.0124	0.0187	0.0046	0.0049	-0.0045	-0.0032	0.0088	0.0022	-0.0240	-0.0015	Savo
			IS45	0.0038	0.0326	0.0077	0.0019	-0.0161	-0.0065	0.0252	-0.0001	-0.0150	-0.0034	Santa_Isabel
			RA38	0.0110	0.0326	0.0094	0.0167	-0.0120	0.0172	0.0304	0.0009	-0.0085	-0.0015	Ranongga
			KO08	0.0087	0.0337	0.0088	0.0118	-0.0092	0.0076	0.0317	-0.0033	-0.0164	0.0002	Kolombangara
			KO42	0.0115	0.0355	0.0101	0.0206	-0.0088	0.0191	0.0403	-0.0011	-0.0231	-0.0009	Kolombangara
			MA16	0.0103	0.0199	0.0035	0.0011	-0.0057	-0.0026	0.0103	0.0028	-0.0160	0.0001	Malaita
			OJ03	-0.0005	0.0225	0.0089	-0.0257	-0.0288	-0.0457	0.0134	0.0052	-0.0059	-0.0007	Ontong_Java
			TI12	-0.0021	0.0246	0.0069	-0.0296	-0.0411	-0.0661	0.0112	0.0073	0.0023	-0.0006	Tikopia
			GU50	0.0128	0.0179	0.0038	0.0063	-0.0100	0.0017	-0.0001	0.0027	-0.0249	-0.0001	Savo
			SC44	0.0239	-0.0050	-0.0010	0.0035	0.0136	-0.0010	-0.0144	0.0030	0.0020	-0.0001	Santa_Cruz
			IS46	0.0021	0.0346	0.0064	0.0012	-0.0189	-0.0054	0.0254	-0.0012	-0.0166	-0.0021	Santa_Isabel
			RA50	0.0124	0.0321	0.0097	0.0165	-0.0096	0.0136	0.0329	0.0000	-0.0143	-0.0006	Ranongga
			KO20	0.0137	0.0321	0.0111	0.0204	-0.0072	0.0222	0.0317	0.0014	-0.0140	-0.0017	Choiseul
			MA39	0.0084	0.0218	0.0065	0.0022	-0.0118	-0.0039	0.0116	0.0012	-0.0148	-0.0021	Malaita
			VL02	0.0112	0.0348	0.0099	0.0204	-0.0076	0.0163	0.0221	0.0008	-0.0077	-0.0010	Vella_Lavella
			OJ08	0.0004	0.0231	0.0067	-0.0257	-0.0352	-0.0492	0.0078	0.0028	0.0054	-0.0011	Ontong_Java
			TI13	-0.0010	0.0217	0.0052	-0.0306	-0.0446	-0.0610	0.0118	0.0064	0.0041	0.0006	Tikopia
			SC11	0.0231	-0.0064	-0.0020	0.0006	0.0049	-0.0023	-0.0191	0.0022	-0.0091	0.0003	Santa_Cruz
			SC51	0.0244	-0.0065	-0.0032	0.0024	0.0108	-0.0008	-0.0176	0.0026	-0.0088	0.0011	Santa_Cruz
			SA45	0.0116	0.0215	0.0060	0.0063	-0.0035	0.0025	0.0037	-0.0019	-0.0074	0.0003	Savo
			RA53	0.0094	0.0328	0.0095	0.0155	-0.0113	0.0094	0.0277	-0.0013	-0.0277	-0.0012	Ranongga
			KO25	0.0118	0.0349	0.0067	0.0191	-0.0050	0.0138	0.0360	-0.0012	-0.0182	-0.0017	Choiseul
			KO52	0.0094	0.0337	0.0106	0.0175	-0.0143	0.0142	0.0419	-0.0042	-0.0252	-0.0019	Kolombangara
			MA53	0.0102	0.0214	0.0039	0.0012	-0.0078	-0.0079	0.0155	0.0009	-0.0212	0.0001	Malaita
			VL08	0.0116	0.0283	0.0089	0.0136	-0.0026	0.0074	0.0168	0.0001	-0.0187	-0.0001	Vella_Lavella
			OJ10	-0.0011	0.0236	0.0052	-0.0268	-0.0333	-0.0462	0.0122	0.0029	0.0037	0.0006	Ontong_Java
			RUL03	0.0113	0.0277	0.0092	0.0107	-0.0017	0.0055	0.0185	-0.0016	-0.0172	-0.0007	Russell
			RE10	-0.0021	0.0278	0.0037	-0.0371	-0.0799	-0.1019	0.0395	0.0180	0.0296	-0.0000	Rennell_and_Bellona
			SC16	0.0232	-0.0040	-0.0013	0.0026	0.0089	-0.0034	-0.0168	0.0040	-0.0033	0.0005	Santa_Cruz
			SC52	0.0248	-0.0046	-0.0043	0.0043	0.0102	0.0021	-0.0269	0.0026	-0.0162	0.0008	Santa_Cruz
			GZ09	0.0132	0.0316	0.0080	0.0207	-0.0052	0.0218	0.0314	0.0008	-0.0213	-0.0011	Choiseul
			MA58	0.0096	0.0215	0.0046	0.0012	-0.0060	-0.0043	0.0073	-0.0019	-0.0149	-0.0019	Malaita
			VL09	0.0124	0.0316	0.0078	0.0209	-0.0092	0.0195	0.0321	-0.0022	-0.0117	-0.0007	Vella_Lavella
			OJ21	-0.0006	0.0241	0.0070	-0.0292	-0.0318	-0.0450	0.0145	0.0066	-0.0091	-0.0007	Ontong_Java
			RE27	-0.0022	0.0280	0.0040	-0.0358	-0.0832	-0.1022	0.0331	0.0190	0.0247	0.0007	Rennell_and_Bellona
[truncated: 1,828 more rows]

[truncated: 5 more sheets: Table11_f4, Sheet5, Table12_qpWave_Adm, Table13_Admixture_dating, Table14_relatedness]
